# Supplementary material for: Comprehensive functional characterization of cancer–testis antigens defines obligate participation in multiple hallmarks of cancer
Source: Nat Commun. 2015 Nov 16;6:8840. doi: 10.1038/ncomms9840 (PMC4660212; doi:10.1038/ncomms9840)
Supplement: Supplementary Data 1 — Description of CT-antigens screened. [file ncomms9840-s2.xlsx]

## Sheet: Data S1 CT-antigens
# of Family Members queried	Description	Location	Other aliases	Gene Name	Antigenic
	Acrosin binding protein	12p13.31	CT23|FLJ51160|OY-TES-1|SP32	ACRBP	Y
	Actin-like 8	1p36.2-p35	CT57	ACTL8
	ADAM metallopeptidase domain 2	8p11.2	CRYN1|CRYN2|CT15|FTNB|PH-30b|PH30	ADAM2
	A kinase (PRKA) anchor protein 3	12p13.3	AKAP110|CT82|FSP95|PRKA3|SOB1	AKAP3
	armadillo repeat containing 3	10p12.31	OTTHUMP00000019304; armadillo repeat-containing protein 3; beta-catenin-like protein; cancer/testis antigen 8	ARMC3	Y
	ATPase family, AAA domain containing 2	8q24.13	L16, ANCCA, DKFZp667N1320, MGC131938, MGC142216, MGC29843, MGC5254, PRO2000	ATAD2
	B melanoma antigen 1-5	21p11.1	BAGE1; CT2.1; BAGE	BAGE1-5	Y
	Bromodomain, testis-specific	1p22.1	BRD6|CT9	BRDT
	Calcium binding tyrosine-(Y)-phosphorylation regulated	18q11.2	CABYRa|CBP86|CT88|FSP-2|FSP2|MGC9117	CABYR	Y
	Cancer antigen 1	6p24.3	CT95|CTAG3|FLJ40441|bA69L16.7	CAGE1	Y
	Calreticulin 3	19p13.11	CRT2|CT93|FLJ25355|MGC26577	CALR3
	Coiled-coil domain containing 110	4q35.1	CT52|KM-HN-1|KMHN1|MGC33607	CCDC110	Y
	Coiled-coil domain containing 62	12q24.31	CT109|ERAP75|FLJ25432|FLJ40344|TSP-NY|aaa	CCDC62	Y
	Cytochrome c oxidase subunit VIb polypeptide 2 (testis)	19q13.42	COXVIB2|CT59|MGC119094	COX6B2
	Cysteine-rich secretory protein 2	6p12.3	CRISP-2|CT36|GAPDL5|MGC111136|TPX1|TSP1	CRISP2
	Chondrosarcoma associated gene 1	Xq28	CSAGE|CT24.1	CSAG1
	CSAG family, member 2	Xq28	CSAG3, CSAG3B, CT24.2, MGC149851, MGC149852, TRAG-3, TRAG3	CSAG2	Y
*(8)	cancer/testis antigen family 45	Xq26.3	XX-FW88277B6.1, CT45, CT45-1, CT45.1	CT45A1-6	Y
*(4)	cancer/testis antigen family 47	Xq24	RP6-166C19.2, CT47.2, CT47A1, CT47A10, CT47A11, CT47A12, CT47A3, CT47A4, CT47A5, CT47A6, CT47A	CT47A1-6,8-11
	cancer/testis antigen 1B	Xq28	CT6.1, CTAG, CTAG1, CTAG1A, ESO1, LAGE-2, LAGE2B, NY-ESO-1	CTAG1B	Y
	cancer/testis antigen 2	Xq28	CAMEL, CT2, CT6.2, CT6.2a, CT6.2b, ESO2, LAGE-1, LAGE2B, MGC138724, MGC3803	CTAG2	Y
	Cutaneous T-cell lymphoma-associated antigen 1	18p11.2	CT21.1|CT21.2|CTAGE|CTAGE-1|CTAGE-2	CTAGE1
	CCCTC-binding factor (zinc finger protein)-like	20q13.31	BORIS|CT27|CTCF-T|HMGB1L1|MGC163358|MGC169105|MGC169106|dJ579F20.2	CTCFL	Y
	Chromosome X open reading frame 48	Xq26.3	BJHCC20A|CT55|FLJ20527	CXorf48
	Chromosome X open reading frame 61	Xq23	CT83|FLJ20611|FLJ22913|KK-LC-1|KKLC1	CXorf61	Y
	DEAD (Asp-Glu-Ala-Asp) box polypeptide 43	6q12-q13	CT13|DKFZp434H2114|HAGE	DDX43
	DEAD (Asp-Glu-Ala-Asp) box polypeptide 53	Xp22.11	CAGE|CT26	DDX53	Y
	Dickkopf-like 1 (soggy)	19q13.33	CT34|SGY|SGY-1|SGY1	DKKL1
	Developmental pluripotency associated 2	3q13.13	CT100|PESCRG1	DPPA2	Y
	Family with sequence similarity 46, member D	Xq21.1	CT1.26|CT112|MGC26999	FAM46D	Y
	Fetal and adult testis expressed 1	Xq28	CT43|FATE	FATE1	Y
	Fragile X mental retardation 1 neighbor	Xq28	CT37|FLJ25736|NY-SAR-35|NYSAR35	FMR1NB	Y
	Ferritin, heavy polypeptide-like 17	Xp21	CT38	FTHL17
* (19)	G antigen 1,2,3,4,5,6,7,8,12B,12E,12C,12D,12E,12F,12G,12H,12I,12J,13	Xp11.23	CT4.1, GAGE-1, MGC33825	GAGE1-8,2A, 12B-J,GAGE13	Y
	HORMA domain containing 1	1q21.3	CT46|DKFZp434A1315|NOHMA|RP11-363I22.1	HORMAD1	Y
	insulin-like growth factor 2 mRNA binding protein 3	7p11	CT98; IMP3; KOC1; IMP-3; VICKZ3; DKFZp686F1078; IGF2BP3	IGF2BP3	Y
	Immunoglobulin superfamily, member 11	3q13.32	BT-IgSF|CT119|CXADRL1|Igsf13|MGC35227|VSIG3	IGSF11	Y
	Interleukin 13 receptor, alpha 2	Xq13.1-q28	CD213A2|CT19|IL-13R|IL13BP	IL13RA2
	Lactate dehydrogenase C	11p15.1	CT32|LDH3|LDHX|MGC111073	LDHC
	LEM domain containing 1	1q32.1	CT50|LEMP-1	LEMD1
	Lipase, member I	21q11.2	CT17|LPDL	LIPI
	Leucine zipper protein 4	Xq23	CT-8|CT28|HOM-TES-85	LUZP4	y
	Lymphocyte antigen 6 complex, locus K	8q24.3	CT97|FLJ35226|HSJ001348	LY6K	y
	melanoma antigen family A, 1	Xq28	CT1.1; MAGE1; MGC9326; MAGEA1	MAGEA1	Y
	Melanoma antigen family A, 10	Xq28	CT1.10|MAGE10|MGC10599	MAGEA10	Y
	Melanoma antigen family A, 11	Xq28	CT1.11; MAGE11; MAGE-11; MAGEA-11; MGC10511; MAGEA11	MAGEA11
	Melanoma antigen family A, 12	Xq28	CT1.12; MAGE12; MAGEA12	MAGEA12	Y
	Melanoma antigen family A, 2	Xq28	CT1.2|MAGE2|MAGEA2A|MAGEA2B|MGC131923	MAGEA2	Y
* (2)	Melanoma antigen family A, 3; Melanoma antigen family A,6	Xq28	CT1.3|HIP8|HYPD|MAGE3|MAGEA6|MGC14613	MAGEA3/6	Y
	Melanoma antigen family A, 4	Xq28	CT1.4|MAGE-41|MAGE-X2|MAGE4|MAGE4A|MAGE4B|MGC21336	MAGEA4	Y
	Melanoma antigen family A, 5	Xq28	CT1.5|MAGE5|MAGEA4|MGC129526	MAGEA5
	Melanoma antigen family A, 8	Xq28	CT1.8|MAGE8|MGC2182	MAGEA8
	Melanoma antigen family A, 9	Xq28	CT1.9|MAGE9|MAGEA9B|MGC8421	MAGEA9	Y
	Melanoma antigen family B, 1	Xp21.3	CT3.1|DAM10|MAGE-Xp|MAGEL1|MGC9322	MAGEB1	Y
	Melanoma antigen family B, 2	Xp21.3	CT3.2|DAM6|MAGE-XP-2|MGC26438	MAGEB2	Y
	Melanoma antigen family B, 3	Xp21.3	CT3.5	MAGEB3
	Melanoma antigen family B, 4	Xp21.3	CT3.6|MGC33144	MAGEB4
	Melanoma antigen family B, 5	Xp21.3	CT3.3|MAGE-B5	MAGEB5
	Melanoma antigen family B, 6	Xp21.3	CT3.4|FLJ40242|MAGE-B6|MAGEB6A	MAGEB6
	Melanoma antigen family C, 1	Xq26	CT7|CT7.1|MGC39366	MAGEC1	Y
	melanoma antigen family C, 2	Xq26	CT10, HCA587, MAGEE1, MGC13377	MAGEC2	Y
	Melanoma antigen family C, 3	Xq26	CT7.2|HCA2|MAGE-C3|MAGEC4|MGC119270|MGC119271	MAGEC3
	MORC family CW-type zinc finger 1	3q13	CT33; MORC; ZCW6; MORC1	MORC1
	Nuclear RNA export factor 2	Xq22.1	CT39|FLJ20416|NXF2B|TAPL-2	NXF2
	Outer dense fiber of sperm tails 1	8q22.3	CT133|HSPB10|MGC129928|MGC129929|ODF|ODF2|ODF27|ODFP|ODFPG|ODFPGA|ODFPGB|RT7|SODF	ODF1
	Outer dense fiber of sperm tails 2	9q34.11	CT134|FLJ44866|MGC111096|MGC9034|ODF2/1|ODF2/2|ODF84	ODF2	Y
	outer dense fiber of sperm tails 3	11p15.5	CT135; TISP50; SHIPPO1; hSHIPPO; ODF3	ODF3	Y
	Opa interacting protein 5	15q15.1	5730547N13Rik|CT86|LINT-25|MIS18beta|hMIS18beta	OIP5
	P antigen family, member 2 (prostate associated)	Xp11.21	CT16.4; GAGEC2; GAGEE2; PAGE-2; MGC62094; PAGE2	PAGE2	Y
	P antigen family, member 4 (prostate associated)	Xp11.21	CT16.7|FLJ35184|GAGE-9|GAGEC1|JM-27|PAGE-1|PAGE-4	PAGE4	Y
	P antigen family, member 5 (prostate associated)	Xp11.21	CT16|CT16.1|CT16.2|GAGEE1|PAGE-5	PAGE5
	PAS domain containing 1	Xq28	CT63|OXTES1	PASD1	Y
	Piwi-like 2 (Drosophila)	8p21.3	CT80|FLJ10351|HILI|MGC133049|PIWIL1L|mili	PIWIL2
	Placenta-specific 1	Xq26	CT92	PLAC1	Y
*(3)	POTE ankyrin domain family B,C,D	8p11.1,15q11.2,21q11.2		POTEB-D
	Preferentially expressed antigen in melanoma	22q11.22	CT130|MAPE|OIP4	PRAME	Y
	Sarcoma antigen 1	Xq26	CT14|SAGE	SAGE1	Y
	solute carrier organic anion transporter family, member 6A1	5q21.1	CT48, GST, MGC26949, OATP6A1, OATPY	SLCO6A1	Y
	Sperm autoantigenic protein 17	11q24.2	CT22|SP17|SP17-1	SPA17	Y
	Sperm associated antigen 9	17q21.33	CT89|FLJ13450|FLJ14006|FLJ26141|FLJ34602|HLC-6|HLC4|JIP-4|JIP4|JLP|KIAA0516|MGC117291|MGC14967|MGC74461|PHET|PIG6	SPAG9	Y
*(5)	SPANX family, member A1,A2,C,D, E2	Xq27.1		SPANX	Y (B)
	SPANX family, member N5	Xq27.1	CT11.10|SPANX-N5	SPANXN5
	Spermatogenesis associated 19	11q25	CT132|FLJ25851|SPAS1|spergen1	SPATA19
	SPO11 meiotic protein covalently bound to DSB homolog (S. cerevisiae)	20q13.31	CT35|MGC39953	SPO11
	Synovial sarcoma, X breakpoint 1	Xp11.23	CT5.1|MGC150425|MGC5162|SSRC	SSX1
	Synovial sarcoma, X breakpoint 2	Xp11.23	CT5.2a|HD21|HOM-MEL-40|MGC119055|MGC15364|MGC3884|SSX|SSX2B	SSX2	y
	synovial sarcoma, X breakpoint 4	Xp11.23	CT5.4; SSX4B; MGC12411; MGC119056; SSX4	SSX4	Y
	Synaptonemal complex protein 1	2q34	CT8|HOM-TES-14|MGC104417|SCP1	SYCP1	Y
	Tudor domain containing 1	10q25.3	CT41.1|FLJ21082	TDRD1
	Testis expressed 101	19q13.31	CT131|GTPR867|MGC4766|NYD-SP8|PRO1884|SGRG|TES101RP	TEX101
	Testis expressed 15	8p12	CT42|DKFZp434M2415	TEX15
	Transcription factor Dp family, member 3	Xq26.2	CT30|DP4|HCA661|MGC161639	TFDP3	y
	Theg spermatid protein	19p13.3	CT56, MGC26138	THEG
	Transmembrane protein with EGF-like and two follistatin-like domains 1	9q31	C9orf2|CT120.1|H7365|TR-1	TMEFF1
	Transmembrane protein with EGF-like and two follistatin-like domains 2	2q32.3	CT120.2|HPP1|TENB2|TPEF|TR	TMEFF2
	Transmembrane phosphatase with tensin homology	21p11	CT44|PTEN2	TPTE	y
	testis specific, 10	2q11.2	CEP4L, CT79	TSGA10	y
	protease, serine, 50	3p21.31	CT20, TSP50	TSP50
* (3)	Testis specific protein, Y-linked 1	Yp11.2	CT78|DYS14|TSPY|pJA923	TSPY1
* (2)	X antigen family, member 1B, E	Xp11.22	CTP9; XAGE1; CT12.1; GAGED2; XAGE1B; XAGE1C; XAGE1D; XAGE1E; CT12.1A; XAGE1A	XAGE1B; XAGE1E	y
	X antigen family, member 2	Xp11.22	CT12.2, GAGED3, XAGE-2, XAGE2B	XAGE2
	Zinc finger protein 165	6p21.3	CT53|LD65|ZSCAN7	ZNF165	y
140 Total
