# Supplementary material for: Comprehensive functional characterization of cancer–testis antigens defines obligate participation in multiple hallmarks of cancer
Source: Nat Commun. 2015 Nov 16;6:8840. doi: 10.1038/ncomms9840 (PMC4660212; doi:10.1038/ncomms9840)
Supplement: Supplementary Data 2 — Definition of CTA Expression. (a) Nanostring Codeset with sequences for detection of each gene. (b) Nanostring expression values across twenty tumor derived cell lines. (c) Nanostring and qPCR Ct values for CT-antigens across testbed cell lines. [file ncomms9840-s3.xlsx]

## Sheet: Data S2A Nanostring Codeset
Gene	Accession	Probe Region	Probe	qPCR validation
ACRBP	NM_032489.2	365-465	CACTCACTACCGTTGCTCCAACCACGTCTACTATGCCAAGAGAGTCCTGTGTTCCCAGCCAGTCTCTATTCTCTCACCTAACACTCTCAAGGAGATAGAA	*
ACTL8	NM_030812.1	1610-1710	TCATTCTTCTTGGTTGAGTAGGTTTTAACTGGGGTAGCACTCCTGCTAGGAGTCCCAATTATTTTTGACTAGGGGATGGGGGACAGTTGACATTTCTGGT
ADAM2	NM_001464.3	1285-1385	AGGATTGTGCCCTTATTGGAGAAACATGCTGTGATATTGCCACATGTAGATTTAAAGCCGGTTCAAACTGTGCTGAAGGACCATGCTGCGAAAACTGTCT	*
AKAP3	NM_006422.2	395-495	TCCAAGATGTTCGGTTCAAACCCGGAGAATCATTTGGTGGGGAAACGTCCAACTCAGGAGACCCACACAAAGGTTTCTCTGTAGACTATTACAACACCAC	*
ARMC3	NM_173081.3	1800-1900	ATGATTATGGTCGGATAAATCCCGGCACCAAACTGTTGCCTTTGAAGGAGCTCTGCTTACAAGAACCAAGTGACCTACGGGCTGTACTCTTAATCAACAG	*
ATAD2	NM_014109.3	1035-1135	GAAAAACCTCGTCACCAGAGAAAGCCCAACATATTTTATAGTGGCCCAGCTTCTCCTGCAAGACCAAGATACCGATTATCTTCCGCAGGACCAAGAAGTC
BAGE	NM_001187.1	399-499	TGTGTCAGCCAGGATGGTCTCGATCTCCTGACCTCGTGATCCGCCCGCCTTGGCCTTCCAAAGTGCCGAGATTACAGCGATGTGCATTTTGTAAGCACTT
BRDT	NM_207189.1	2230-2330	CTGCCTGAAGGAAGAACAGGCGTCACACAGATAGGATATTGTGTGCAAGACACAACCTCTGCCAATACTACCCTTGTTCATCAGACCACACCTTCACATG	*
CABYR	NM_153769.1	1275-1375	CAGAAACTGAAAACTGATCCAGAAATGACGCTGTCTGGGTCAACATTTCAGGGAGGAGTCTGCCACCAGTGTAATGTATCAATAAACTTCATGCAAGCAT
CAGE1	NM_205864.2	2325-2425	CTGTGATTCAGATGAAGCCAAGAGTATCAGAGATGTACCTACCCTTCTGGGAGCCAAACTGGATAAGTACCACAGTCTAAATGAGGAGCTTGATTTCTTG	*
CALR3	NM_145046.3	910-1010	CCGACTATTTGACGCAGTATGACCTCTCAGAATTTGAGAACATTGGTGCCATTGGCCTGGAGCTTTGGCAGGTGAGATCTGGAACCATTTTTGATAACTT	*
CCDC110	NM_152775.3	127-227	CTTTCAGCGTCCAAGATCCTAAATTCTTCGGAGGGGGTGAAGGAAAGTGGCTGCAGTGACACAGAATATGGCTGCATAGCAGAATCAGAAAATCAAATCC	*
CCDC62	NM_032573.5	1975-2075	GCACCAGCATTCAATGAAAAGGCTTCAATTGTGTTACCCTCCCAGGATGATTTCTCGCCCACGAGCAAGCTCCAGCGTTTGCTGGCGGAATCTCGTCAGA	*
COX6B2	NM_144613.4	535-635	ACCTCCCAGTGTCTAAGCCACGAATAATGCCACCAGCCTTCGAGTTCCTTGTTTCCCTTGCTCTGGTCTCCACGTGTATGATGGGGTTCTCAGGCCCAGG	*
CRISP2	NM_003296.2	495-595	CACTTTACAACATAGTGATCCAGAGGACCGCAAAACCAGTACAAGATGTGGTGAGAATCTCTATATGTCAAGTGACCCTACTTCCTGGTCTTCTGCAATC	*
CSAG1	NM_153479.1	11-111	TTCACAGCAGGGGTGGAACTGGATTCTTCCTGGATGGGGATCCAGATGGAGGTGGAGGGTTGATTTGGGAAGCAGAGCACAGCAGCCCAAATTTGCTTGT
CSAG1-3	NM_004909.1	345-445	CTGGTGAAGATGTCCAGGAAACCACGAGCCTCCAGCCCATTGTCCAACAACCACCCACCAACACCAAAGAGGTTCCCAAGACAACTCGGAAGGGAAAAGG
CT45A1-A6	NM_001017417.1	866-966	TGATTGAGGAGAGAAAAGGATCAGATTGCTGTTTTCTACAATGGAGCAGGATATTGCTGAAGTCTCCTGGCATATGTTACCGAATCAACTGGCCTTCCAG
CT47A1,4,6,7	NM_001080145.1	0-100	ACCAGAATCTTTCCCAACTTGTCTAAGTCCTCTCAGGCCAGCCTTGGTGGGAGGTTTCTAGGATTCGCTCCCTGCCCTTCCCATCTTAGGGTGTCGTCTG
CTAG1B	NM_001327.2	285-385	GCGGGGCCAGGGGGCCGGAGAGCCGCCTGCTTGAGTTCTACCTCGCCATGCCTTTCGCGACACCCATGGAAGCAGAGCTGGCCCGCAGGAGCCTGGCCCA
CTAG2	NM_172377.3	288-388	GTGCCCCTGCGGGGCCAGGAGGCCGGACAGCCGCCTGCTTCAGTTGCACATCACGATGCCTTTCTCGTCGCCCATGGAAGCGGAGCTGGTCCGCAGGATC
CTAGE1	NM_172241.2	3365-3465	GTTCCCTGAGAGACGCCCTCAAATTTTGGATTAGTCCTTCATGCAAGCTGGGCCACCAAGCCATTGCTTCTTTTGGGGACAACCTGCCCTCACTTTTAAA	*
CTCFL	NM_080618.2	1695-1795	TGCAAATTTCATCCCGACTGTTTACAAATGCTCCAAGTGTGGCAAAGGCTTTTCCCGCTGGATTAACCTGCACAGACATTCGGAGAAGTGTGGATCAGGG	*
CXorf48	NM_001031705.2	5-105	TCCTAGTACACAAGACACGTACTTGCCATCACTAAAACATTGCCTACCCACATGATGCCCTCTCTCCACAAAATTGATCCCTGGTGAGGAGTAACTATTG
CXorf61	NM_001017978.1	340-440	TCAATAGCCAGGCAGAAGCGAATATTGGTAAACCTCAGTATGGTGGAAAACAAGCTGGTTGAACTGGAACATACTCTACTTAGCAAGGGTTTCAGAGGTG
DDX43	NM_018665.2	1255-1355	GGTCCTTCAACCCAGCCTTAAAGGTCAAAGGAATAGACCCGGCATGTTAGTTCTAACTCCCACTCGGGAATTAGCACTTCAAGTAGAAGGAGAATGTTGC
DDX53	NM_182699.2	885-985	ACAAACCGGAACAGGGAAAACATTGTCCTATCTAATGCCTGGGTTTATTCATCTTGATTCTCAACCAATATCTAGAGAGCAAAGGAATGGGCCTGGGATG	*
DKKL1	NM_014419.3	69-169	GAGCGCAACCAACGCTCTAGACCAGACCTGGGCTCGAGACCATAACTGTTTGGCTTTAACAGTACGTGGGCGGCCGGAATCCGGGAGTCCGGTGACCCGG	*
DPPA2	NM_138815.2	625-725	CTTACCCTGAACAACGGCAAGATATGCCTGAAATGTCACAAGAGACCAGATTACAGCGATGTTCGAGGAAACGCAAGGCAGTGACCAAGAGAGCAAGGCT	*
FAM46D	NM_001170574.1	873-973	GGATCCCATGTTAGACTTCTACAGTGACAAAAATGCCAAGCTAACCAAAGAATCCTATCCTGTTGTGGTAGCTGAAAGCATGTATGGAGACTTCCAGGAA	*
FATE1	NM_033085.2	960-1060	CCTCTGTGGGCAGGGGTGTGGCTTTGTTTTCCTCCCTCGTTTGCTTCCACCTCGTGCACAGCGCTCTGCACAGACAACACGCTCAATAAAAGTTCAGCCA	*
FMR1NB	NM_152578.2	660-760	TCCTGGTATGTCTGCCCATTTATTGCCGCTCTCTTTTCTGGAGGAGCGAACCGGCCGATGATTTACAAAGGCAGGACAACAGAGTTGTAACGGGTTTGAA	*
FTHL17	NM_031894.1	0-100	GGCCACCCGCCTTTCACTATCCGCCATTCTTGTCACCTCAGCTGCTGCCCTCGCTACCGCACCGACTTCGCCCGTGTGCTCGCCTGCACTTGCGCTGCCC	*
GAGE1;2A-2E;4-8,10;12A-12J;&13	NM_001127345.1	120-220	CCAAGGCGCTATGTACAGCCTCCTGAAATGATTGGGCCTATGCGGCCCGAGCAGTTCAGTGATGAAGTGGAACCAGCAACACCTGAAGAAGGGGAACCAG
HORMAD1	NM_032132.3	459-559	ATTCAAATACACCAATAATGGACCACTCATGGACTTCATAAGTAAAAACCAAAGCAACGAATCTAGCATGTTGTCTACTGACACCAAGAAAGCAAGCATT
IGF2BP3	NM_006547.2	1254-1354	AAGGCAATGTTGAGACATGTGCCAAAGCTGAGGAGGAGATCATGAAGAAAATCAGGGAGTCTTATGAAAATGATATTGCTTCTATGAATCTTCAAGCACA
IGSF11	NM_001015887.1	2735-2835	GTCAGCTCAGGGTTGCAGTGTTGCCCAGATGCATTTTACATCACTGTAAAGAGATTACTTTTGTGGTTACTACCTGGCTTGGCTGGCCTTGCGGTTCACC	*
IL13RA2	NM_000640.2	400-500	AGATGGGTTTGATCTTAACAAGGGCATTGAAGCGAAGATACACACGCTTTTACCATGGCAATGCACAAATGGATCAGAAGTTCAAAGTTCCTGGGCAGAA
LDHC	NM_002301.2	725-825	TTGGATTATTGGAGAACATGGTGATTCTAGTGTGCCCTTATGGAGTGGGGTGAATGTTGCTGGTGTTGCTCTGAAGACTCTGGACCCTAAATTAGGAACG	*
LEMD1	NM_001199052.1	25-125	ACCTCAGAGTGAAACTCACCCAGCTTTAGTAACCAACTCGATTGCATAGACTTTAGATAACCATGTGAAGGGGATTCTACCATCAGAAAAGAGGCCAAAC
LIPI	NM_198996.2	580-680	AAGATATTTCATGGTCAACTTGGAAGAATAACAGGTCTTGACCCTGCTGGGCCAAGGTTCTCCAGAAAACCACCATATAGCAGATTAGATTACACGGATG
LUZP4	NM_016383.3	307-407	CCATCCCAAAAACCTTCTGGATTCAAGTCTGGACAACACCCTTTAAATGGGCAGCCTTTAATTGAGCAGGAGAAGTGCAGTGACAATTATGAGGCCCAAG	*
LY6K	NM_017527.3	511-611	AGCGAACGGACGAGGGTGACAATAGAGTGTGGTGTCATGTTTGTGAGAGAGAAAACACTTTCGAGTGCCAGAACCCAAGGAGGTGCAAATGGACAGAGCC
MAGEA11	NM_005366.4	1040-1140	CCTCCTGATAATAGTCCTGGGTGTAATCTTCATGGAGGGGAACTGCATCCCTGAAGAGGTTATGTGGGAAGTCCTGAGCATTATGGGGGTGTATGCTGGA	*
MAGEA12	NM_001166386.1	567-667	CCCACTACCATCAACTATACTCTCTGGAGTCAATCCGATGAGGGCTCCAGCAACGAAGAACAGGAAGGGCCAAGCACCTTTCCTGACCTGGAGACGAGCT
MAGEA1	NM_004988.4	476-576	AGGGGCCAAGCACCTCTTGTATCCTGGAGTCCTTGTTCCGAGCAGTAATCACTAAGAAGGTGGCTGATTTGGTTGGTTTTCTGCTCCTCAAATATCGAGC
MAGEA10	NM_001011543.1	1257-1357	CGGCAGGTGCCTGGCAGTGATCCTGCACGGTATGAGTTTCTGTGGGGTCCAAGGGCTCATGCTGAAATTAGGAAGATGAGTCTCCTGAAATTTTTGGCCA
MAGEA2	NM_005361.2	284-384	CCCCATCTGGTCGACAGATGCAGTGGTTCTAGGATCTGCCAAGCATCCAGGTGGAGAGCCTGAGGTTCTGAGGGGGACAGGCTGACAAGTAGGACCCGAG
MAGEA3 &6	NM_005363.2	844-944	TGAGGAGAAAATCTGGGAGGAGCTGAGTGTGTTAGAGGTGTTTGAGGGGAGGGAAGACAGTATCTTCGGGGATCCCAAGAAGCTGCTCACCCAATATTTC
MAGEA4	NM_001011548.1	778-878	TGATGGCCTGCTGGGTAATAATCAGATCTTTCCCAAGACAGGCCTTCTGATAATCGTCCTGGGCACAATTGCAATGGAGGGCGACAGCGCCTCTGAGGAG
MAGEA5	NM_021049.3	980-1080	CGGCAGGTGCCCAGCAGTGATCCCATATGCTATGAGTTACTGTGGGGTCCAAGGGCACTCGCTGCTTGAAAGTACTGGAGCACGTGGTCAGGGTCAATGC	*
MAGEA8	NM_005364.4	1352-1452	AAGAGAGCAGTCACAGTTCTCAGTAGTGGGGAGCATGTTGGGTGTGAGGGAACACAGTGTGGACCATCTCTCAGTTCCTGTTCTATTGGGCGATTTGGAG
MAGEA9	NM_005365.4	1307-1407	CCATTCTTCGCTCTGTGTTTGAAGAGAGCAATCAGTGTTCTCAGTGGCAGTGGGTGGAAGTGAGCACACTGTATGTCATCTCTGGGTTCCTTGTCTATTG
MAGEB1	NM_002363.4	720-820	TGCTGAAGGTTGTTGATGAAAAGTACAAGGATCACTTCACTGAGATCCTCAATGGAGCCTCTCGCCGCTTGGAGCTCGTCTTTGGCCTTGATTTGAAGGA
MAGEB2	NM_002364.4	1026-1126	AGAAGCTTTGAAAGATGAAGAGAAAGCCGGAGTCTGAGCCAGAGTTGTAGCCAGGCCTTGCACTACTGCCATAGCCAATCAATCTCCCAAAGCCAAGTTT
MAGEB3	NM_002365.4	945-1045	CCACCACTACATCTGTAGATGTTTCTTACAAAAAGTCATACAAGGGAGCCAACAGCAAAATTGAGAAAAAGCAAAGCTTCTCTCAGGGTCTATCCTCCAC	*
MAGEB4	NM_002367.3	64-164	GCGGCTTCTGAAAAGCCAAGGTAGTATCTGCCTGCTGAAGGTGTTCTCAGGATTTCATTTGCTCTTCTCCAGGAACCACATCACCTGCCCTTCTGCCTAC	*
MAGEB5	XM_293407.7	435-535	GGAAGATATGCTGAAGATTGTCAACCCAAGATACCAAAACCAGTTTGCTGAGATTCACAGAAGAGCTTCTGAGCACATTGAGGTTGTCTTTGCAGTTGAC	*
MAGEB6	NM_173523.2	1070-1170	TGGGAGTTCCTGGGTCTGTTGGGGATATATGATGGGATCCTGCATTCAATCTATGGGGATGCTCGGAAGATCATTACTGAAGATTTGGTGCAAGATAAGT	*
MAGEC1	NM_005462.4	2920-3020	CATTCAGTGAAGAGTCCAGCAGCCCAGTAGATGAATATACAAGTTCCTCAGACACCTTGCTAGAGAGTGATTCCTTGACAGACAGCGAGTCCTTGATAGA
MAGEC2	NM_016249.3	860-960	CATCAAGTACAAAGATTACTTTCCTGTGATACTCAAGAGAGCCCGTGAGTTCATGGAGCTTCTTTTTGGCCTTGCCCTGATAGAAGTGGGCCCTGACCAC
MAGEC3	NM_177456.2	504-604	GCTGCTCCTGAACAACAGGCCTCATGCCTCTCTTTCCAAACCTTCCACGCCTCAGCTTTGAGGAAGACTTCCAGAACCCGAGTGTGACAGAGGACTTGGT	*
MORC1	NM_014429.3	1220-1320	AATGCATGAAAAAGTGGGCTCACAGTTGAAACTGAAGTCCTTACTTGGCGCAGGCGTGGTTGGAATTGTTAATATACCCTTGGAGGTCATGGAACCATCC	*
NXF2	NM_001039910.1	1453-1553	GCATCATAATCAGCAGGTATTTGGCCCATACTATGCTGAGATCCTAAAACACATCATCCATCCAGCTCAAGCACAAGAAACAGATGTGGAGCCTAACTGA	*
ODF1	NM_024410.3	450-550	ATTCTGGCTTCCTCCTGCTGTAGCAGTAACATTTTAGGATCGGTGAATGTATGCGGTTTTGAACCCGATCAAGTCAAAGTTCGAGTGAAGGATGGAAAGG	*
ODF2	NM_153436.1	1350-1450	GCTTTATCCACTCTGGAATCCTGGAGGAGCCGCTACAACCAAGTTGTAAAAGAAAAGGGAGACCTTGAGCTGGAAATTATTGTCCTGAATGACCGGGTAA
ODF3	NM_053280.3	569-669	CTACCAAACCAAGACCATGCTGACTCCTGGTCCAGGTGACTACTTTCCAGAGAAATCCACCAAGTACGTGTTCGACTCAGCACCCAGCCACTCCATCTCT	*
OIP5	NM_007280.1	355-455	GGTCCCTCGGGGCCGTGGTCTTCTCCAGAGTTACAAATAACGTCGTTTTGGAAGCGCCCTTCCTAGTTGGCATTGAAGGTTCACTCAAAGGCAGTACTTA
PAGE2	NM_207339.2	159-259	AAACGTCAAGAAGAGGAACCACCAACTGATAATCAGGGTATTGCACCTAGTGGGGAGATTGAAAATCAAGCAGTGCCTGCTTTTCAAGGGCCTGACATGG
PAGE4	NM_007003.2	210-310	TGGACAAGAGAGAGAAGGAACACCTCCGATCGAAGAACGTAAAGTAGAAGGTGATTGCCAGGAAATGGATCTGGAAAAGACTCGGAGTGAGCGTGGAGAT	*
PAGE5	NM_130467.3	77-177	CTGACCGAGACTCAGCCGGTAGGTCTGCAGAGTGGTCTTCCTGGTAATTTAGTTGTGAGTGAATGTGTGGAGGAGCCAGCGGGCTTAGGACAGGTCCTGT	*
PASD1	NM_173493.2	820-920	GGAGGATCGGCTTTATCTTGTGGGAAATGTTTGCATTCTCAGGACTCAGCTCCTGCAGCAACTTTACACTTCAAAGGCAGTCAGTGATGAAGCTGTACTT
PIWIL2	NM_018068.3	415-515	CGGGAAATGCTTCCATCAGGTAGAGGCATTTTAGGTCGAGGCTTGTCTGCTAATCTGGTACGCAAGGACAGGGAGGAACTCTCTCCCACTTTTTGGGATC	*
PLAC1	NM_021796.3	230-330	ATCCTCACTGGACGGCTTCCTGTTTCCTGTGGTTCATTATCTGATTGGCTGCAGGGATGAAAGTTTTTAAGTTCATAGGACTGATGATCCTCCTCACCTC	*
POTEB-D	NM_174981.3	1540-1640	AAACAAAAGCAGATAGAAGTGGCTGAACAGAAAATGAATTCTGAGCTTTCTCTTAGTCATAAGAAAGAAGAAGATCTCTTGCGTGAAAACAGCGTGTTGC
PRAME	NM_006115.3	1390-1490	AGGACCTGGTCTTTGATGAGTGTGGGATCACGGATGATCAGCTCCTTGCCCTCCTGCCTTCCCTGAGCCACTGCTCCCAGCTTACAACCTTAAGCTTCTA
PRSS50	NM_013270.4	509-609	GTGGCCCACTGCCTGATCTGGCGTGATGTTATCTACTCAGTGAGGGTGGGGAGTCCGTGGATTGACCAGATGACGCAGACCGCCTCCGATGTCCCGGTGC	*
SAGE1	NM_018666.2	970-1070	CTTGTCAACTGCTTCAACAGGGCTTATTAATGTGGCAGGAGCTGGTACTCCAGCCATCAGCACCAATGGCCTGTATTCCACCGTCCCTCACAATGTCTGT
SLCO6A1	NM_173488.3	810-910	TGTCAGTGGTTGCCAGAGCAGTGGTATATCATTCCAATCAAAATACCTGTCTTTCTTCATCCTTGGGCAGACTGTGCAGGGAATAGCAGGAATGCCTCTT	*
SPA17	NM_017425.3	175-275	CAAGGATTTGGGAATCTTCTTGAAGGGCTGACACGCGAGATTCTGAGAGAGCAACCGGACAATATACCAGCTTTTGCAGCAGCCTATTTTGAGAGCCTTC
SPAG9	NM_003971.5	920-1020	AGTCAACCACGTTCTCATACCAGCCTGAAGGATGAGCTTTCTGATGTTAGCCAAGGCGGATCTAAAGCTACCACTCCAGCATCAACAGCTAATTCAGATG
SPANXA1,A2,C,D,E	NM_032417.2	42-142	AAACAATCCAGTGCCGGCGGGGTGAAGAGGAGCGTCCCCTGTGATTCCAACGAGGCCAACGAGATGATGCCGGAGACCTCGAGTGGGTACTCAGACCCGC
SPANXN5	NM_001009616.2	437-537	CCCAGACTCATCTGAAGGATCGTCAGAGGAGGGTGAGGAAGACTAATTAAACATGGAGAAACCAAATTGGACAAATCCTCACCACCAACGGTGATGATTA	*
SPATA19	NM_174927.1	80-180	TCTTGCTCGGAAAGGTGTAGGGCTTCCCTTCCTACCAATAACCAGTTCGGACATTGACGTTGTGGAAAGTGAGGCTGTGTCTGTACTACATCATTGGTTG	*
SPO11	NM_198265.1	205-305	GAAGCCGCCTGGCCTCCAGGTTTGAAGATTCTGTGGGTCTTCAGATGGTATCCCATTGCACCACCAGAAAGATCAAAAGTGATTCACCAAAATCAGCTCA	*
SSX1	NM_005635.2	148-248	AAGAGAAGCAAGGCCTTTGATGATATTGCCACATACTTCTCTAAGAAAGAGTGGAAAAAGATGAAATACTCGGAGAAAATCAGCTATGTGTATATGAAGA
SSX2	NM_003147.4	560-660	TCACGAGAGATCTGGAAATAGGGAGGCCCAAGAAAAGGAAGAGAGACGCGGAACAGCTCATCGGTGGAGCAGTCAGAACACACACAACATTGGTCGATTC
SSX4	NM_175729.1	296-396	ACGGGAATGATTTTGGTAACGATCGAAACCACAGGAATCAGGTTGAACGTCCTCAGATGACTTTCGGCAGCCTCCAGAGAATCTTCCCGAAGGACCCAAA
SYCP1	NM_003176.2	230-330	GCATTGTTCGTACCACCGAGATCAAGCAGCAGTCAGGTGTCTGCGGTGAAACCTCAGACCCTGGGAGGCGATTCCACTTTCTTCAAGAGTTTCAACAAAT
TDRD1	NM_198795.1	2615-2715	TCCCTTTCAGGGAATACGGTGCCAGTTAGCAGATATACAGTCTAGAAACAAACATTGGTCTGAAGAAGCCATAACAAGATTCCAGATGTGTGTTGCTGGG
TEX101	NM_031451.4	955-1055	GTAATGACAAAGACAGCCTGTCTCAGTTTTGGGAGTTCAGTGAGACCACAGCTTCCACTGTGTCAACAACCCTCCATTGTCCAACCTGTGTGGCTTTGGG	*
TEX15	NM_031271.3	8090-8190	TGCAAGTACTGCCCAGGGCACACATTCTAATCTTCTGTACTCTCAATATTTTACTTATTTTGCGGGGGAGCCACAAGCAAATGGCTTTGTGCCAGTGAAT	*
TFDP3	NM_016521.2	1250-1350	GAAGAGGAGGAGGACAACAACGATGACGACCTCAGTGAGAATGACGAGGATGACTGACGTCCTCTCGCCTTAAGATTCAGCTTCAGGAAAACATTTAGGG	*
THEG	NM_016585.3	599-699	GCCCGCGGTGTCCCGCCGCGTGGAGGAACTGTCTCGGCCCAAGAGATTCTACCTGGAATATTACAACAACAACAGGACGACTCCTGTCTGGCCCATTCCT	*
TMEFF1	NM_003692.3	995-1095	AAGGCTTCTTGTAGATGTGAATCTGGCTACACTGGACAGCACTGTGAAAAGACAGACTTTAGTATTCTCTATGTAGTGCCAAGTAGGCAAAAGCTCACTC
TMEFF2	NM_016192.2	1460-1560	AAAATACAGGGCACTACAGTTCAGACAATACAACAAGAGCGTCCACGAGGTTAATCTAAAGGGAGCATGTTTCACAGTGGCTGGACTACCGAGAGCTTGG
TPTE	NM_013315.2	2581-2681	GCACTAAATAGGTAGCTTACTTGACAAGCTTCCTTTAATTACACACAGACATGGGGGTTGGGGTAAGAAGATGGTGGTAAATATGAAAAGTAATCTTTAA	*
TSGA10	NM_182911.3	830-930	TTTATGAACAGGCACAGGAAGAAATTACCCGACTTCGACGAGAAATGATGAAAAGCTGTAAGAGTCCTAAATCAACAACGGCACATGCTATTCTCCGGCG	*
TSPY1,2,3,4	NM_003308.3	993-1093	TTACCTAATACAGCAGAACTCCTAAAAAGTTACAGCCATATGCAGGACGGCAGTACTCAGCATGGTCTTATGCACAGGAACTAAAGGAAAAAGAGATCGA	*
XAGE2	NM_130777.1	94-194	TGTTCCTTGGACACCTGCCTCAGTGTGCATGTTCACTGGGCATCTTCCCTTCGACCCCTTTGCCCACGTGGTGACCGCTGGGGAGCTGTGAGAGTGTGAG	*
XAGEE&B	NM_001097592.2	87-187	CTGCGCATGCTCCTTTGGTGCCCACCTCAGTGCGCATGTTCACTGGGCGTCTTCCCATCGGCCCCTTCGCCAGTGTGGGGAACGCGGCGGAGCTGTGAGC	*
ZNF165	NM_003447.3	1985-2085	CTTACTAGACATCGGCGAATTCACACTGGGGAAAGACCCTTTGGTTGCAAAGAATGTGGGAGAGCATTCAACCTGAACTCACATCTTATCAGGCATCAGA	*

## Sheet: Data S2B Nanostring Expression
			Screen Cell Lines
Gene Name	Accession	Retested with qPCR	LNCAP	MCF7	WHIM12	HCC4017	H460	H1299	SAOS2	SKMEL2	SKMEL37	SKOV6	SKOV3	U87MG	HT29	PC3	HeLa	HepG2	HCC1954	SKLC5	SKLC17	A549	BUFFER
ACRBP	NM_032489.2	*	51	44	24	67	69	78	39	97	41	60	108	41	38	18	13	37	42	76	20	64	644
ACTL8	NM_030812.1		93	134	44	131	170	123	100	886	317	94	274	682	90	17	34	61	78	76	55	163	70
ADAM2	NM_001464.3	*	94	121	17	15	50	14	15	60	41	17	10	8	14	5	9	13	21	20	14	11	5
AKAP3	NM_006422.2	*	16	8	12	22	14	56	171	60	23	43	6	27	9	3	2	9	9	15	10	6	17
ARMC3	NM_173081.3	*	7	7	4	8	23	21	8	24	8	25	1	4	6	2	6	3	5	12	12	3	5
ATAD2	NM_014109.3		10732	18300	9660	8441	8437	9973	18183	5142	3922	8131	10670	13299	28742	4084	1256	4218	8515	10664	1862	6442	2
BAGE	NM_001187.1	*	187	144	46	117	144	133	70	167	95	111	161	72	52	26	33	48	64	97	44	103	5
BRDT	NM_207189.1	*	10	4	4	9	13	46	10	20	22	5	8	2	6	1	10	5	11	3034	5	9	1
CABYR	NM_153769.1		28	161	797	97	4092	721	481	284	57	290	7	109	7	216	47	270	192	370	525	727	13
CAGE1	NM_205864.2	*	33	7	7	11	23	49	14	49	40	7	2	6	1	6	12	1	19	28	13	11	1
CALR3	NM_145046.3	*	11	4	12	23	25	30	20	27	21	22	18	8	9	7	13	12	26	16	4	14	1
CCDC110	NM_152775.3	*	236	59	50	90	126	109	47	139	50	67	121	99	40	41	20	75	44	52	43	76	7
CCDC62	NM_032573.5	*	23	16	13	35	55	30	43	94	40	22	14	15	14	13	15	72	17	23	11	15	7
COX6B2	NM_144613.4	*	124	107	65	237	213	273	180	258	125	174	330	89	106	56	50	111	140	206	87	214	5
CRISP2	NM_003296.2	*	6	4	12	15	36	10	12	49	13	3	8	12	8	5	11	5	14	9	21	6	14
CSAG1	NM_153479.1		2740	40	39	111	95	2777	6003	3499	1447	54	119	70	245	11	97	37	179	1008	1533	134	1
CSAG2	NM_004909.1		2558	4	31	15	15	2101	2234	584	711	6	16	8	48	3	5	5	36	1298	1533	27	0
CT45A1	NM_001017417.1		95	100	60	161	173	125	2300	16884	3879	121	4131	5817	74	31	31	96	76	121	730	200	3
CT47A2	NM_001080145.1		10	8	11	14	26	16	29	744	23	6	6	5	14	5	21	11	25	22	84	9	4
CTAG1B	NM_001327.2		38	3	10	17	23	64759	165	535	17081	11	6	3	3	2	3	10	12	10	12800	16	0
CTAG2	NM_172377.3		14	2	4	2	15	80	3527	2346	5130	3	3	5	5	2	27	1	6	6	306	7	4
CTAGE1	NM_172241.2	*	99	70	46	93	144	141	109	255	68	93	156	60	82	43	25	42	49	79	33	88	2
CTCFL	NM_080618.2	*	39	10	10	11	19	172	18	34	445	11	17	13	9	5	10	10	10	12	8	11	5
CXorf48	NM_001031705.2		96	15	14	30	34	411	34	68	224	12	25	15	12	7	6	14	11	9	34	29	1
CXorf61	NM_001017978.1		3	29	9	1009	20	6	16	145	93	1	5	1	6	2	341	10	472	723	6	9	4
DDX43	NM_018665.2		407	222	7	20	51	14	22	950	23	10	12	13	13	5	11	14	21	18	14	17	2
DDX53	NM_182699.2	*	168	96	55	190	170	220	243	237	132	133	289	107	111	31	50	96	91	118	134	147	3
DKKL1	NM_014419.3	*	28	11	11	21	32	30	27	67	26	10	11	8	13	23	5	35	19	34	19	29	1
DPPA2	NM_138815.2	*	5	7	3	15	43	34	17	39	25	11	16	11	10	4	10	16	11	23	19	23	3
FAM46D	NM_001170574.1	*	4	4	9	21	19	57	19	46	38	3	4	3	1	7	6	14	13	14	11	4	1
FATE1	NM_033085.2	*	19	4	19	13	21	76	24	47	27	13	12	9	6	4	10	4	15	20	10	11	2
FMR1NB	NM_152578.2	*	123	71	28	115	140	132	60	136	92	84	183	70	48	27	34	63	59	87	58	123	4
FTHL17	NM_031894.1	*	8	6	11	20	23	6	8	57	14	15	4	5	5	7	7	10	6	8	5	3	3
GAGE	NM_001127345.1		51851	19	20	62	51	89883	2946	87	49209	18	88	39	57	12	33	22	33	32	746	45	0
HORMAD1	NM_032132.3		46	43	31	399	495	8566	39	141	59	562	119	48	51	19	193	41	43	59	41	1200	4
IGF2BP3	NM_006547.2		302	10	6363	4778	3110	2633	3872	2760	2998	2233	3693	6571	5489	534	1498	333	1174	2173	1686	2961	6
IGSF11	NM_001015887.1	*	31	5	11	31	40	53	60	270	142	11	7	6	12	12	26	13	24	23	103	1393	2
IL13RA2	NM_000640.2		13	4	71	18	188	987	24	3757	239	3	10	3772	10	26	8	14	18	1026	468	5	6
LDHC	NM_002301.2	*	6	24	15	379	86	17	14	446	484	18	10	31	13	7	25	28	29	16	260	27	4
LEMD1	NM_001199052.1	*	11	7	5	9	9	18	15	23	28	10	6	4	5	2	6	1	10	12	9	4	1
LIPI	NM_198996.2		14	19	14	33	58	40	23	44	26	17	14	12	30	8	8	21	24	19	9	22	7
LUZP4	NM_016383.3	*	15	8	4	23	46	31	18	307	41	12	14	11	10	6	12	5	17	21	11	11	4
LY6K	NM_017527.3		5	43	43722	7276	630	1385	977	272	8548	201	8	254	12	37	8383	30	5895	29114	734	214	4
MAGEA1	NM_004988.4		79	5	4	13	5022	51	2138	1855	1606	3	4	50	10	3	58	13	8	994	209	14	4
MAGEA10	NM_001011543.1		770	11	14	43	94	1733	387	8401	5539	22	19	20	19	20	26	21	30	1331	3248	35	3
MAGEA11	NM_005366.4	*	17	2	3	8	17	28	7	795	302	5	15	2	5	2	12	4	6	485	341	13	4
MAGEA12	NM_001166386.1		2378	6	4	54	21	7846	6321	5159	3106	8	16	6	176	2	14	6	19	2146	3190	62	3
MAGEA2	NM_005361.2		2908	9	2	21	53	2109	3387	1105	1726	10	9	12	23	8	14	15	254	1346	939	15	3
MAGEA4	NM_001011548.1		525	10	5	21	101	2950	249	786	1428	8	9	12	12	7	12	16	15	188	499	16	6
MAGEA5	NM_021049.3	*	43	13	12	9	43	133	21	44	62	21	35	12	12	9	3	9	9	46	29	13	5
MAGEA3&6	NM_005363.2		18215	8	2	17	1434	17876	18072	18702	11538	6	96	76	365	32	1224	7	4941	8000	4654	1117	2
MAGEA8	NM_005364.4		52	9	10	15	21	7	13	1663	13	8	4	8	6	4	13	7	9	9	159	8	2
MAGEA9	NM_005365.4		7	7	8	15	38	12	3116	837	38	9	20	10	7	3	21	4	23	1442	768	9	5
MAGEB1	NM_002363.4		101	83	53	127	118	134	373	2942	427	85	201	60	67	23	29	42	55	81	88	105	3
MAGEB2	NM_002364.4		11	7	8	20	7790	18	2649	10420	5150	2489	13	9	11	7	20	18	28	995	344	6	3
MAGEB3	NM_002365.4	*	2	7	8	20	54	11	23	116	21	6	2	8	11	8	11	7	27	16	13	10	5
MAGEB4	NM_002367.3	*	11	4	5	7	20	44	25	92	51	7	5	7	3	4	6	5	9	14	21	6	3
MAGEB5	XM_293407.7		23	11	9	36	46	18	25	82	30	10	21	9	16	8	17	8	19	19	17	13	4
MAGEB6	NM_173523.2	*	28	12	6	18	39	33	29	72	58	8	10	11	12	2	6	8	15	33	79	27	3
MAGEC1	NM_005462.4		43	4	11	25	20	103	1846	4012	4133	7	3	120	6	2	11	12	29	100	938	11	1
MAGEC2	NM_016249.3		70	9	23	19	50	19	6278	22524	9976	22	17	115	12	3	8	14	20	3613	4960	18	0
MAGEC3	NM_177456.2	*	84	50	25	123	108	152	93	192	116	76	145	42	42	28	21	46	55	59	42	100	3
MORC1	NM_014429.3	*	16	5	15	15	33	36	44	255	153	10	8	41	12	6	14	13	27	42	107	12	8
NXF2	NM_001039910.1	*	4	4	12	21	28	14	15	70	29	13	15	6	8	6	11	11	16	13	11	11	1
ODF1	NM_024410.3	*	83	50	38	110	149	104	52	182	67	83	139	53	53	15	31	51	51	76	35	111	4
ODF2	NM_153436.1		1653	2472	1532	2471	3069	3548	3387	2505	2137	1372	2097	1923	2043	462	637	2030	858	1033	902	1483	1
ODF3	NM_053280.3	*	8	12	13	28	40	15	13	46	33	26	10	9	17	6	24	15	28	12	15	17	7
OIP5	NM_007280.1		1244	1062	774	971	1030	3338	1165	1318	890	947	2499	1300	4539	968	674	1058	1103	784	493	1407	4
PAGE2	NM_207339.2		10	6	9	11	15	54	1654	542	21	3	13	4	5	8	3	7	11	167	1256	8	3
PAGE4	NM_007003.2		26	9	8	13	30	11	25	41	28	7	117	16	6	6	11	14	19	12	9	12	4
PAGE5	NM_130467.3	*	79	52	34	113	114	136	85	255	87	97	153	65	61	22	19	41	39	72	86	90	6
PASD1	NM_173493.2		66	37	32	84	106	1215	49	321	2227	74	146	38	52	15	24	35	44	60	777	68	3
PIWIL2	NM_018068.3	*	4	2	10	14	30	5	12	39	15	8	6	6	7	3	9	15	26	16	11	5	6
PLAC1	NM_021796.3	*	153	91	51	218	175	275	222	519	185	87	196	64	49	108	57	58	95	232	86	131	4
POTEB-D	NM_174981.3	*	17	3	5	18	40	11	19	135	326	6	8	5	11	5	6	10	10	8	15	7	2
PRAME	NM_006115.3		2427	8	13	589	1321	1629	1220	22004	3687	2774	12762	3	4	561	477	999	559	1730	2912	4375	7
PRSS50	NM_013270.4		0	3	6	14	40	0	25	78	22	9	0	8	5	7	7	11	21	9	10	3	1
SAGE1	NM_018666.2		194	128	80	240	325	260	178	1426	180	154	394	251	149	63	43	105	85	137	81	206	3
SLCO6A1	NM_173488.3	*	89	81	24	140	137	128	57	171	66	97	180	83	69	32	38	57	57	69	56	100	4
SPA17	NM_017425.3		2888	1083	1393	641	1225	2825	1378	490	284	852	809	2068	1679	737	70	900	748	1135	239	1877	8
SPAG9	NM_003971.5		3018	4029	7528	4686	4590	6894	7905	6682	1393	2090	3458	6193	3255	2381	1022	2492	772	1792	3632	5017	5
SPANXA1,A2,B,C,D,E	NM_032417.2		12	11	120	41	45	41	9156	577	890	23	21	36	22	7	17	4290	33	177	388	79	4
SPANXN5	NM_001009616.2	*	4	4	3	7	36	0	9	23	7	5	0	5	2	5	2	4	12	5	2	4	7
SPATA19	NM_174927.1	*	82	77	48	159	198	152	92	178	76	107	214	74	67	27	26	52	68	91	56	132	3
SPO11	NM_198265.1	*	9	3	4	8	8	32	7	15	21	3	5	3	7	3	1	2	10	5	7	5	0
SSX1	NM_005635.2		10	5	5	7	34	4	1579	10589	2357	4	7	80	9	5	9	7	14	27	49	11	1
SSX2	NM_003147.4		135	144	186	127	268	207	360	3245	2119	141	227	220	191	307	106	143	87	127	485	138	1
SSX4	NM_175729.1		40	6	6	4	9	13	23	2996	307	3	8	4	0	1	3	9	3	5	13	5	2
SYCP1	NM_003176.2		72	75	39	118	126	122	65	252	74	99	206	56	62	23	28	51	44	89	45	136	2
TDRD1	NM_198795.1		58	1719	3	8	19	21	12	30	19	11	7	2	4	3	6	3	1221	2871	5	5	1
TEX101	NM_031451.4		5	6	4	23	43	18	12	110	30	18	10	11	12	3	4	11	22	12	21	13	2
TEX15	NM_031271.3	*	3	49	17	706	88	851	58	41	19	362	272	21	6	3	14	7	20	144	141	28	2
TFDP3	NM_016521.2	*	5	2	1	0	15	13	8	272	10	3	1	2	0	2	4	1	4	4	5	0	3
THEG	NM_016585.3	*	46	64	18	76	96	81	39	76	48	69	95	35	31	18	19	30	34	49	28	66	0
TMEFF1	NM_003692.3		19	103	445	377	801	864	2008	301	241	350	315	1222	139	142	104	1011	81	292	184	316	4
TMEFF2	NM_016192.2		8350	14	38	77	33	128	10	18	38	14	10	320	7	6	9	12	9	9	179	20	3
TPTE	NM_013315.2	*	3	76	8	17	25	95	26	90	64	11	10	11	6	3	12	15	26	80	80	6	3
TSGA10	NM_182911.3	*	469	457	49	120	105	333	785	116	35	555	101	344	473	151	8	246	107	226	60	131	4
TSPY1	NM_003308.3		359	3	4	7	12	3	19	55	22	6	6	5	6	1	7	9	14	5	95	3	0
XAGE1A&D	NM_001097592.2	*	7	6	5	24	34	20	12	32	15	7	11	11	11	2	10	17	16	6	11	11	2
XAGE2	NM_130777.1	*	32	3	7	7	19	58	19	80	44	2	4	3	2	2	3	5	9	24	16	6	2
ZNF165	NM_003447.3	*	473	463	61	165	81	950	88	135	49	438	325	89	904	801	46	124	597	120	89	124	0
RPLP0 (control)	NM_001002.3		214158	168297	103820	103247	279538	111852	112451	105136	51262	79988	177415	165432	154516	65331	18195	43379	38758	70254	38422	100022	7

## Sheet: Data S2C CTA Expression
	Screen Cell Lines
Gene Name	LNCAP		MCF7		WHIM12		HCC4017		H460		H1299		SAOS2		SKMEL2		SKMEL37		SKOV6		SKOV3
	Nano	CT	Nano	CT	Nano	CT	Nano	CT	Nano	CT	Nano	CT	Nano	CT	Nano	CT	Nano	CT	Nano	CT	Nano	CT
ACRBP	--	36.6519	--	31.3792	--	33.3847	--	31.8979	--	35.6331	--	32.8846	--	31.5533	--	32.042	--	33.5747	--	33.7358	--	31.337
ACTL8	93	--	134	--	44	--	131	--	170	--	123	--	100	--	886	--	317	--	94	--	274	--
ADAM2	--	25.228	--	27.1371	--	32.5415	--	30.4787	--	UD	--	UD	--	36.0252	--	37.1137	--	36.7515	--	UD	--	33.8578
AKAP3	--	30.8281	--	32.6086	--	30.8381	--	31.2223	--	36.2907	--	29.0875	--	28.2653	--	29.4854	--	32.8724	--	29.148	--	31.7474
ARMC3	--	32.3586	--	32.2717	--	33.0527	--	31.0228	--	30.8908	--	28.9354	--	30.9579	--	UD	--	UD	--	28.3278	--	32.0454
ATAD2	10732	--	18300	--	9660	--	8441	--	8437	--	9973	--	18183	--	5142	--	3922	--	8131	--	10670	--
BAGE	--	24.3105	--	24.8667	--	UD	--	33.5742	--	35.0298	--	UD	--	34.4374	--	21.5656	--	25.8395	--	36.1283	--	UD
BRDT	10	34.5165	4	36.2445	4	32.5851	9	34.6411	13	30.9779	46	33.4051	10	36.8339	20	33.5814	22	UD	5	33.1931	8	35.7577
CABYR	28	--	161	--	797	--	97	--	4092	--	721	--	481	--	284	--	57	--	290	--	7
CAGE1	--	32.3039	--	33.6356	--	35.3889	--	33.7915	--	36.3641	--	34.2862	--	33.1881	--	34.4999	--	36.8972	--	31.3735	--	35.5128
CALR3	--	32.7493	--	33.0132	--	34.3864	--	36.8529	--	34.597	--	29.9135	--	33.0402	--	32.9521	--	31.9205	--	31.3126	--	35.4814
CCDC110	--	25.2	--	27	--		--	31	--	31.5	--	26.4	--	29.3	--	27.5	--	30.5	--	27.7	--	26.1
CCDC62	--	29.2306	--	31.0655	--	28.9837	--	26.0622	--	30.8208	--	29.3839	--	31.7461	--	30.8002	--	30.9479	--	29.9546	--	29.7535
COX6B2	--	33.9153	--	36.9855	--	35.3301	--	29.4122	--	34.9329	--	34.4847	--	29.0822	--	35.0467	--	30.6355	--	28.668	--	29.8682
CRISP2	--	32.4794	--	37.3674	--	33.2677	--	UD	--	35.4149	--	UD	--	UD	--	UD	--	37.1736	--	UD	--	UD
CSAG	2740	--	40	--	39	--	111	--	95	--	2777	--	6003	--	3499	--	1447	--	54	--	119	--
CSAG1	2558	--	4	--	31	--	15	--	15	--	2101	--	2234	--	584	--	711	--	6	--	16	--
CT45A1	95	--	100	--	60	--	161	--	173	--	125	--	2300	--	16884	--	3879	--	121	--	4131	--
CT47A2	10	--	8	--	11	--	14	--	26	--	16	--	29	--	744	--		--	6	--	6	--
CTAG1B	38	--	3	--	10	--	17	--	23	--	64759	--	165	--	535	--	17081	--	11	--	6	--
CTAG2	14	--	2	--	4	--	2	--	15	--	80	--	3527	--	2346	--	5130	--	3	--	3	--
CTAGE1	--	31.6	--	29	--	32.6	--	27.2	--	24.4	--	31	--	25	--	25	--	24.8	--	23.8	--	26.6
CTCFL	--	34	--	36.47	--	35.8	--	32.4	--	35.7	--	35.2	--	32.8	--	29.9	--	20.62	--	28.87	--	34.6
CXorf48	96	--	15	--	14	--	30	--	34	--	411	--	34	--	68	--	224	--	12	--	25	--
CXorf61	3	--	29	--	9	--	1009	--	20	--	6	--	16	--	145	--	93	--	1	--	5	--
DDX43	407	--	222	--	7	--	20	--	51	--	14	--	22	--	950	--	23	--	10	--	12	--
DDX53	--	27.8326	--	33.3303	--	35.0365	--	31.093	--	32.5951	--	34.0798	--	29.1159	--	31.3968	--	28.3965	--	33.04	--	33.8399
DKKL1	--	26.5883	--	29.6268	--	29.5658	--	28.3855	--	33.9268	--	27.5052	--	30.8681	--	32.3858	--	29.2603	--	30.2839	--	29.4709
DPPA2	--	34.3146	--	33.0198	--	34.9627	--	34.8342	--	35.1421	--	34.0742	--	32.8774	--	30.9884	--	27.9718	--	32.0991	--	33.7122
FAM46D	--	33.323	--	32.8625	--	32.6554	--	34.0561	--	33.0338	--	29.4162	--	30.6098	--	30.1844	--	29.7827	--	32.3255	--	31.5725
FATE1	--	31.932	--	31.7554	--	32.9676	--	34.4577	--	35.2031	--	34.7247	--	34.132	--	34.3744	--	29.9698	--	35.9615	--	37.0834
FMR1NB	--	27.9967	--	34.2229	--	35.5	--	34.7333	--	35.271	--	36.5997	--	32.3342	--	33.4476	--	36.3864	--	35.4945	--	36.7049
FTHL17	--	31.2285	--	27.9392	--	31.2	--	31.6084	--	29.9355	--	28.9189	--	28.5074	--	30.6228	--	31.3974	--	31.4986	--	29.5119
GAGE	51851	--	19	--	20	--	62	--	51	--	89883	--	2946	--	87	--	49209	--	18	--	88	--
HORMAD1	46	--	43	--	31	--	399	--	495	--	8566	--	39	--	141	--	59	--	562	--	119	--
IGF2BP3	302	--	10	--	6363	--	4778	--	3110	--	2633	--	3872	--	2760	--	2998	--	2233	--	3693	--
IGSF11	--	33.5465	--	32.4242	--	33.0621	--	35.7671	--	34.3382	--	30.8136	--	32.5378	--	24.4289	--	25.8423	--	34.1809	--	29.0766
IL13RA2	13	--	4	--	71	--	18	--	188	--	987	--	24	--	3757	--	239	--	3	--	10	--
LDHC	--	34	--	33	--		--	27	--	30	--	36	--	35	--	27	--	25.7	--		--	30.3
LEMD1	--	UD	--	UD	--	UD	--	UD	--	UD	--	UD	--	UD	--	UD	--	UD	--	UD	--	UD
LIPI	14	--	19	--	14	--	33	--	58	--	40	--	23	--	44	--	26	--	17	--	14	--
LUZP4	--	35	--	39	--	36	--	38.3	--	39.1	--	36.3	--	37	--	23	--	35	--	33.9	--	35.3
LY6K	5	--	43	--	43722	--	7276	--	630	--	1385	--	977	--	272	--	8548	--	201	--	8	--
MAGEA1	79	--	5	--	4	--	13	--	5022	--	51	--	2138	--	1855	--	1606	--	3	--	4	--
MAGEA10	770	--	11	--	14	--	43	--	94	--	1733	--	387	--	8401	--	5539	--	22	--	19	--
MAGEA11	--	29.4	--	34.7	--	38.8	8	--	17	--	28	--	7	--	795	--	302	--	5	--	15	--
MAGEA12	2378	--	6	--	4	--	54	--	21	--	7846	--	6321	--	5159	--	3106	--	8	--	16	--
MAGEA2	2908	--	9	--	2	--	21	--	53	--	2109	--	3387	--	1105	--	1726	--	10	--	9	--
MAGEA3&6	18215	--	8	--	2	--	17	--	1434	--	17876	--	18072	--	18702	--	11538	--	6	--	96	--
MAGEA4	525	--	10	--	5	--	21	--	101	--	2950	--	249	--	786	--	1428	--	8	--	9	--
MAGEA5	--	31.2411	--	19.5908	--	UD	--	UD	--	UD	--	33.4267	--	36.6825	--	33.241	--	27.7662	--	UD	--	UD
MAGEA8	52	--	9	--	10	--	15	--	21	--	7	--	13	--	1663	--	13	--	8	--	4	--
MAGEA9	7	--	7	--	8	--	15	--	38	--	12	--	3116	--	837	--	38	--	9	--	20	--
MAGEB1	101	--	83	--	53	--	127	--	118	--	134	--	373	--	2942	--	427	--	85	--	201	--
MAGEB2	11	--	7	--	8	--	20	--	7790	--	18	--	2649	--	10420	--	5150	--	2489	--	13	--
MAGEB3	--	33.794	--	33.7861	--	34.0516	--	31.8534	--	34.3078	--	34.0267	--	31.9916	--	30.9727	--	34.0002	--	32.4631	--	34.0426
MAGEB4	--	32.377	--	31.4484	--	32.8154	--	33.0111	--	31.586	--	31.598	--	29.1398	--	31.6539	--	31.3825	--	31.1211	--	31.0877
MAGEB5	23	--	11	--	9	--	36	--	46	--	18	--	25	--	82	--	30	--	10	--	21	--
MAGEB6	--	31.5401	--	32.9982	--	35.5793	--	34.3674	--	34.1256	--	34.9266	--	32.3667	--	30.5832	--	33.2942	--	33.3787	--	31.0659
MAGEC1	43	--	4	--	11	--	25	--	20	--	103	--	1846	--	4012	--	4133	--	7	--	3	--
MAGEC2	70	--	9	--	23	--	19	--	50	--	19	--	6278	--	22524	--	9976	--	22	--	17	--
MAGEC3	84	--	50	--	25	--	123	--	108	--	152	--	93	--	192	--	116	--	76	--	145	--
MORC1	--	37.3728	--	UD	--	UD	--	38.0048	--	UD	--	37.4351	--	UD	--	25.6815	--	28.8105	--	35.1711	--	38.3413
NXF2	--	23.3568	--	36.1324	--	34.4	--	35.817	--	33.761	--	22.3891	--	32.3306	--	20.9071	--	22.3652	--	36.3196	--	34.1945
ODF1	--	36.0133	--	35.2335	--	32	--	34.9347	--	31.1642	--	34.5258	--	33.8063	--	35.145	--	33.0921	--	35.7857	--	36.0038
ODF2	1653	--	2472	--	1532	--	2471	--	3069	--	3548	--	3387	--	2505	--	2137	--	1372	--	2097	--
ODF3	--	UD	--	UD	--	UD	--	UD	--	UD	--	UD	--	UD	--	UD	--	UD	--	UD	--	UD
OIP5	1244	--	1062	--	774	--	971	--	1030	--	3338	--	1165	--	1318	--	890	--	947	--	2499	--
PAGE2	10	--	6	--	9	--	11	--	15	--	54	--	1654	--	542	--	21	--	3	--	13	--
PAGE4	--	27.2953	--	35.7162	--	UD	--	UD	--	35.6308	--	33.3825	--	UD	--	34.1867	--	36.8979	--	33.5403	--	UD
PAGE5	--	36.4	--	37	--	UD	--	27.8	--	28.2	--	35	--	27.8	--	28.2	--	UD	--	36.3	--	38.3
PASD1	66	--	37	--	32	--	84	--	106	--	1215	--	49	--	321	--	2227	--	74	--	146	--
PIWIL2	--	30.4913	--	34.8472	--	33.4	--	33.6821	--	36.6411	--	34.8755	--	34.5167	--	34.7753	--	34.8372	--	34.1781	--	31.1937
PLAC1	--	29.5	--	24.7	--	27.1	--	28.1	--	28.8	--	24.5	--	29.7	--	27	--	28.1	--	--	--	29
POTEB-D	--	29.3623	--	24.9706	--	37.2	--	28.6613	--	35.5168	--	27.403	--	35.1616	--	26.4385	--	24.9643	--	31.0909	--	30.1104
PRAME	2427	--	8	--	13	--	589	--	1321	--	1629	--	1220	--	22004	--	3687	--	2774	--	12762	--
PRSS50	--	35.1716	--	38.1381	--	35.4	--	33.9283	--	UD	--	36.6134	--	31.9592	--	35.1386	--	34.8068	--	36.8272	--	UD
SAGE1	194	--	128	--	80	--	240		325	--	260	--	178	--	1426	--	180	--	154	--	394	--
SLCO6A1	--	UD	--	UD	--	UD	--	30.3473	--	UD	--	UD	--	34.4076	--	32.061	--	29.776	--	UD	180	UD
SPA17	2888	--	1083	--	1393	--	641	--	1225	--	2825	--	1378	--	490	--	284	--	852	--	809	--
SPAG9	3018	--	4029	--	7528	--	4686	--	4590	--	6894	--	7905	--	6682	--	1393	--	2090	--	3458	--
SPANXA1,A2,B,C,D,E	3	--	5	--	24	--	41	--	45	--	101	--	9156	--	577	--	890	--	6	--	21	--
SPANXN5	--	33.4247	--	32.0966	--	33.1855	--	33.5993	--	29.9042	--	31.9107	--	30.4596	--	32.1422	--	32.5788	--	31.4778	--	31.5593
SPATA19	--	34.3	--	36.5	--	36.5	--	37.8	--	uD	--	37.6	--	36.7	--	36	--	32.3	--		--	37
SPO11	--	UD	--	36.8805	--	36.6862	--	35.6823	--	UD	--	UD	--	35.8344	--	35.6978	--	UD	--	UD	--	36.5936
SSX1	10	--	5	--	5	--	7	--	34	--	4	--	1579	--	10589	--	2357	--	4	--	7	--
SSX2	135	--	144	--	186	--	127	--	268	--	207	--	360	--	3245	--	2119	--	141	--	227	--
SSX4	40	--	6	--	6	--	4	--	9	--	13	--	23	--	2996	--	307	--	3	--	8	--
SYCP1	72	--	75	--	39	--	118	--	126	--	122	--	65	--	252	--	74	--	99	--	206	--
TDRD1	58	--	1719	--	3	--	8	--	19	--	21	--	12	--	30	--	19	--	11	--	7	--
TEX101	--	UD	--	36.2125	--	33.9176	--	36.0939	--	UD	--	34.9432	--	36.21	--	29.3853	--	UD	--	34.3732	--	35.167
TEX15	--	31	--	26.5	--		--	21.9	--	27.3	--	22.1	--	23	--	25.5	--	32.6	--		--	30.6
TFDP3	--	32.7	--	28.6	--		--	27.1	--	24.4	--	32.3	--	25.3	--	21.1	--	25.4	--		--	26.8
THEG	--	32.8812	--	30.1851	--	37.9	--	33.8382	--	31.8606	--	UD	--	38.6105	--	34.9103	--	35.3641	--	37.6239	--	26.6262
TMEFF1	19	--	103	--	445	--	377	--	801	--	864	--	2008	--	301	--	241	--	350	--	315	--
TMEFF2	8350	--	14	--	38	--	77	--	33	--	128	--	10	--	18	--	38	--	14	--	10	--
TPTE	--	29.0645	--	22.1266	--	35.0965	--	34.6928	--	UD	--	21.3096	--	28.5294	--	23.448	--	23.5117	--	36.3678	--	37.1743
TSGA10	--	23.73	--	22.9	--	23.4	--	23.9	--	26.9	--	22.9	--	22.4	--	24.1	--	26.1	--	22.1	--	22.8
TSPY1	359	--	3	--	4	--	7	--	12	--	3	--	19	--	55	--	22	--	6	--	6	--
XAGE1A,B,C,D,E	--	20.3574	--	36.426	--	27.881	--	34.7076	--	33.8084	--	17.3762	--	20.4729	--	19.3599	--	17.2925	--	34.5461	--	16.2892
XAGE2	--	34.6065	--	UD	--	34.6	--	UD	--	UD	--	UD	--	33.4209	--	32.6255	--	34.2856	--	UD	--	34.6736
ZNF165	--	23.16	--	22.4	--	--	--	23.97	--	26.7	--	21.8	--	25.6	--	24.56	--	26.1	--	21.8	--	23.4
