# Supplementary material for: Comprehensive functional characterization of cancer–testis antigens defines obligate participation in multiple hallmarks of cancer
Source: Nat Commun. 2015 Nov 16;6:8840. doi: 10.1038/ncomms9840 (PMC4660212; doi:10.1038/ncomms9840)
Supplement: Supplementary Data 3 — Z-scores for (a-c) cell biological screen and (d-g) ligand-induced signaling screens. [file ncomms9840-s4.xlsx]

## Sheet: Data 3a. Survival
Gene	HCC4017	LnCAP	MCF7	NCI-H1299	NCI-H460	SAOS2	SK-MEL-2	SK-MEL-37	SK-OV-3	SK-OV-6	WHIM12
ACRBP	-0.733794	0.853717	-0.137073	-0.717095	2.45427	4.28799	0.0909817	-0.0302408	0.987741	1.96416	1.00063
ACTL8	2.33127	-0.476284	-0.965914	-0.185397	-0.238893	0.526011	-0.219541	0.0716258	0.186355	-0.0266792	-0.238067
ADAM2	-0.612675	-0.622179	-0.2819	-0.644385	-0.765913	0.891009	-0.925294	-0.355262	-0.2105	-0.788055	0.480817
AKAP3	0.924431	-0.0221608	-0.694858	-0.303808	-0.739352	-0.669674	-0.522704	0.0149779	0.236164	-0.743855	-1.18458
ARMC3	0.407988	-0.728553	-1.04387	-0.559241	-0.922368	-0.526151	-0.508725	-0.268572	-0.826807	-0.739287	-0.219576
ATAD2	-0.0350316	-0.346083	-0.503635	-0.248286	-0.0293694	2.57079	-1.04329	0.0830704	-0.0533107	1.44464	1.00518
BAGE	0.415681	-0.292209	-1.18556	0.0374038	-1.05061	-1.5978	-0.98905	0.0670697	-0.842074	-0.914394	-0.816025
BRDT	0.63484	-0.316841	-1.13352	-0.467839	-0.849539	-0.502603	-0.763718	-0.185614	-0.559593	-0.407515	0.0700983
CABYR	-0.527798	-0.410094	0.111621	0.0674221	2.3836	0.308121	-0.104818	0.339113	0.0270326	-0.550646	0.343763
CAGE1	-0.598914	-0.0399398	0.341507	0.361982	0.5149	-0.567767	0.0286073	-0.171122	-0.951909	0.068276	0.00383142
CALR3	0.697836	5.38958	1.18602	1.78053	2.4726	1.34601	1.75597	0.0439783	2.51495	-0.0615313	0.952192
CCDC110	-0.8697	-0.253904	-0.436132	-0.612862	-0.243995	-0.961389	-0.803759	-0.572757	-0.668338	-0.740344	-0.522163
CCDC62	1.76312	-0.33642	-0.236759	1.25168	1.13456	0.352714	-0.227992	-0.126914	-0.518483	-0.0118332	-0.814587
COX6B2	-0.595238	-0.207088	1.41946	5.30115	1.4208	-0.871526	1.53813	1.45832	-0.874143	-0.705831	0.492069
CRISP2	0.167033	-0.85738	-0.113875	0.972012	-0.799952	-1.03082	0.0624456	-0.221223	-0.612985	-0.626779	-1.11721
CSAG1	-0.708237	-0.775054	0.447672	-0.421347	-0.0755283	-0.823076	-0.999623	-0.421893	-0.947493	0.447547	-0.887887
CSAG2	0.440041	0.889212	-0.212308	2.32339	-0.897804	2.12831	1.09955	3.65781	0.812128	0.139841	0.233418
CT45A1	-0.46788	-0.798754	0.5739	-1.04579	1.67937	-0.604037	-0.327483	-0.438205	-0.887022	-0.628536	-0.595399
CT47A2	2.16237	-0.863175	0.0299076	-0.365587	1.54152	-0.256902	1.57405	-0.404928	-0.479591	0.617114	0.0267317
CTAG1B	0.790149	-0.606405	-0.557136	-0.566607	0.332532	-0.456589	-0.158066	-0.256086	-0.60872	0.209969	0.422215
CTAG2	0.620138	0.713379	0.36972	-0.290422	1.33799	-0.529196	1.39255	0.345893	-0.824078	-0.551914	-0.609528
CTAGE1	-0.718921	-0.269141	0.190618	0.164526	0.0192188	-0.362802	-0.131747	-0.450287	-0.323851	-0.254487	-0.58756
CTCFL	-0.110848	-0.0692768	-0.68211	-0.979973	-0.677483	0.039752	-0.729494	-0.298739	-0.231567	-0.599625	-0.850573
CXorf48	-0.1129	-0.5162	-1.07542	-0.115381	-1.13186	-0.357253	-0.919092	-0.353598	-0.585862	-0.743221	-1.10383
CXorf61	-0.54874	-0.701269	-0.334356	0.934707	-0.93824	-0.870782	-0.423278	-0.542855	-0.915594	-0.834877	-0.836555
DDX43	-0.606777	-0.440031	-0.202903	-0.638128	-0.601361	-0.0741324	-0.792287	-0.534986	-0.688808	-0.80971	-0.567457
DDX53	-0.517883	0.610558	-0.797261	-0.383962	-1.14933	-0.256902	-1.424	-0.380546	-0.780324	-0.596114	-1.0166
DKKL1	-0.398132	-0.630406	0.653733	0.92544	-0.124899	-0.421673	0.0270005	-0.303202	0.0844329	2.65241	0.728911
DPPA2	-0.0733246	-0.596663	-0.0687341	-0.580705	-0.14887	-0.476957	-0.881719	-0.214832	-0.620575	-0.0784076	0.826975
FAM46D	0.450042	1.07305	-0.806875	-0.274344	-0.41103	2.71059	1.0685	-0.33668	-0.419461	0.970075	1.61526
FATE1	-0.200341	2.61848	0.112248	-0.28068	-0.721617	4.09378	1.51865	2.70234	4.11294	3.39615	0.755825
FMR1NB	-0.0330656	-0.209977	-0.19538	0.608307	1.42601	0.309881	1.08059	-0.395505	0.621931	-0.977373	-0.363758
FTHL17	-1.35965	-0.432231	-0.478348	0.371328	-1.17983	-0.23694	-1.16872	-0.613575	-0.81606	-1.11137	-1.23586
GAGE4	-0.0399891	-0.684011	-0.738954	1.50276	0.740674	-0.0405017	-0.165329	0.368595	1.80806	-0.363273	3.17252
HORMAD1	-0.693193	-0.607116	-0.101545	-0.0820361	-0.390245	0.737675	1.69684	-0.0634396	-0.19856	0.83312	0.461583
IGF2BP3	-0.942525	-0.650932	0.424056	-0.913521	-0.346327	-0.922615	-0.175998	-0.126525	-0.436008	-0.981053	-0.281955
IGSF11	3.79761	1.84247	0.512249	0.543043	0.00545215	1.20316	0.763122	2.05215	2.98413	1.68074	0.799445
IL13RA2	-1.22895	0.739969	0.978707	0.561735	0.378556	-0.113718	-0.636688	-0.115578	0.731956	-0.420585	-0.974099
LDHC	-0.0906761	-0.785048	-0.162151	4.48384	-0.662933	-0.0553885	0.544442	-0.35562	-0.202654	-0.462881	-0.768344
LEMD1	0.804851	-0.50191	-0.707188	-0.589418	0.90474	-0.391967	-0.868447	-0.113323	-0.70433	0.0419677	-1.02205
LIPI	-0.902608	0.244682	-0.0557769	-0.711946	-0.592372	-0.611615	-1.05769	0.0347728	-0.159497	0.782533	-0.34868
LUZP4	-0.637036	-0.0497293	0.261047	-1.12824	-0.305432	0.135096	-0.261574	-0.41869	-0.574689	-0.310656	0.186954
LY6K	-0.10837	-0.579011	-0.977826	-0.837089	0.0403277	-0.64369	-1.15188	-0.467749	-0.863311	-0.675843	-0.955181
MAGEA1	1.22813	0.219072	-0.528923	0.129122	-0.512148	0.117637	0.922898	-0.186189	1.3527	-0.194003	1.15848
MAGEA10	-1.20758	-0.429815	-1.07542	-0.991141	-1.18882	-1.18354	-1.43994	-0.258356	-0.213315	0.546985	-1.10184
MAGEA11	-0.121105	1.07908	1.18686	0.0480171	1.30311	-0.182671	1.94656	1.21564	-0.652048	0.11476	-0.49912
MAGEA12	-1.65565	-0.673779	-0.51304	-0.546014	-0.557956	-1.13279	-0.605613	-0.576256	-0.56599	-0.54299	-1.19379
MAGEA2	-0.131704	-0.528421	-0.96863	0.413069	-1.1604	0.0936153	-0.544492	1.03829	0.478217	-0.0369149	-1.17943
MAGEA4	-0.172476	-0.656664	0.402949	-0.530173	-0.458296	-0.636991	-0.597547	-0.289782	-0.490764	-1.09082	-1.03921
MAGEA5	-1.55624	-0.817701	-0.17072	-1.11193	-0.316391	-0.725906	-1.12563	-0.425314	0.292882	-0.319572	-1.41927
MAGEA6	0.825365	-0.198198	-0.214189	0.26369	-0.918508	-0.737139	0.353109	-0.533509	-0.593368	-0.72614	-1.01715
MAGEA8	4.41841	0.226651	1.95447	1.3175	0.379798	-0.366185	2.13799	0.566124	-0.0106656	3.68157	-0.697352
MAGEA9	-0.214103	-0.595384	-0.0785564	0.0987078	0.399233	0.313602	-0.488063	-0.343336	-0.351997	-0.69133	1.0468
MAGEB1	-0.283423	-0.172288	-0.722026	-0.324084	-0.492605	-1.00226	-0.98092	-0.364421	-0.245811	-0.57028	-1.14704
MAGEB2	0.367644	0.0208815	0.622385	2.45384	-0.429845	0.378225	0.251497	0.146622	0.489561	0.0590538	1.9507
MAGEB3	-1.15955	-0.110298	-0.936028	0.200406	-0.297253	-0.134018	-0.5693	-0.410884	-0.417585	-0.539158	0.312265
MAGEB4	-0.488137	-0.50341	-0.905934	-0.264126	-0.106949	0.65485	-0.799228	-0.388694	-0.757381	1.38378	-0.103021
MAGEB5	-0.714391	-0.616084	-0.970929	1.77142	-1.11626	0.4036	-0.583343	-0.520541	0.475232	0.492078	1.40122
MAGEB6	-0.96227	-0.416947	1.4134	-0.270859	-0.138261	1.41726	-0.797396	-0.329901	-0.400356	1.08669	-0.0641581
MAGEC1	-0.516515	-0.252972	0.671287	-0.0936791	0.303487	-0.717921	-0.419679	-0.431098	-0.161117	0.502254	-0.429203
MAGEC2	0.870582	0.956033	-0.478139	0.31937	-0.948254	-0.317262	1.35807	-0.267981	0.41442	-0.372105	0.709329
MAGEC3	-1.14835	0.333262	0.858957	-0.0282565	-1.67675	-0.663584	0.181924	-0.168043	0.911065	-0.678525	-0.940847
MORC1	-0.794396	2.87277	-0.861002	-0.815546	-0.296335	-0.0541705	-0.805976	0.957574	-0.67175	-0.563453	0.829567
NXF2	1.31334	0.0157183	0.739626	-0.160211	0.0116876	0.268874	1.57119	0.97359	0.0194418	0.436026	0.233308
ODF1	0.891096	0.0801239	0.40671	0.0900745	1.58236	-0.503212	1.57997	-0.236446	0.0755627	-0.462458	-0.158051
ODF2	0.537825	1.9881	5.70201	-0.415485	2.43416	0.486696	0.469631	-0.410961	-0.223465	1.30237	-0.507512
ODF3	0.0847197	-0.511684	2.28654	-0.652147	-0.236949	-1.07236	-0.650153	-0.501974	-1.09718	-1.04748	-0.84923
OIP5	1.18735	-0.700337	-0.192872	0.344478	0.228364	-0.617164	-0.718858	-0.653693	-0.51021	-0.860164	-0.274417
PAGE2	0.0424093	0.223824	1.31204	0.217672	0.0495865	-0.152018	-0.182714	-0.383594	0.875499	-0.295193	0.162726
PAGE4	1.53413	0.192198	1.66272	-0.0485327	0.022701	0.510312	0.773019	-0.144998	1.37197	0.374081	0.576954
PAGE5	-0.925088	-0.732027	0.97181	-0.740618	-0.0239977	-0.233828	-0.75562	-0.591292	-0.310972	3.01679	-0.572973
PASD1	0.698519	-0.889322	0.19438	-0.572706	-0.795552	0.1782	0.386176	-0.414849	0.411265	-0.532078	0.960062
PIWIL2	0.071471	-0.158156	-0.39329	0.0508685	0.620013	0.0896906	0.814988	-0.291042	0.232582	0.0873341	0.655532
PLAC1	0.40927	0.620679	-0.245328	-0.000931036	2.15799	-0.239985	-0.0458179	-0.246974	2.05114	0.400156	1.51332
POTEB-D	0.925201	3.78508	-0.333938	0.637533	-0.625466	1.98973	4.21647	5.58923	4.2309	2.45336	3.36019
PRAME	1.49259	-0.571384	-0.149612	0.411802	0.595341	-0.434868	1.77676	0.302369	0.101832	-0.303842	3.35593
PRSS50	-0.311459	-0.391415	1.40943	-0.461899	-0.582142	-0.356915	-1.03545	-0.378976	-0.128537	-0.563326	0.817572
SAGE1	0.28157	-0.122266	-0.430908	-0.639396	-0.671706	0.248236	0.774144	-0.48249	-0.588251	0.273298	0.0867401
SLCO6A1	-0.877735	0.0356605	1.59187	-0.551321	0.320088	-1.03907	-0.30772	-0.334985	-1.03722	-0.558662	-0.12031
SPA17	-0.861409	-0.535226	-0.830281	-0.293511	-0.76343	0.0473984	-0.284775	-0.371154	-0.655203	-0.815263	-0.526556
SPAG9	-0.201196	-0.185661	-0.38514	-0.519956	1.4851	-0.121703	-0.00831609	-0.599549	-0.642921	-0.105032	0.405779
SPANXC	-0.282825	0.196461	-0.850762	-0.803823	-0.978811	0.497184	-0.760826	-0.438096	0.0632809	-0.592327	-0.548761
SPANXN5	-0.526003	-0.0462082	-0.709696	-1.10472	-0.528209	-0.755476	-0.467817	-0.46607	-1.02076	-1.0365	-1.50806
SPATA19	-0.697894	0.0248605	-0.555673	0.469145	-0.132808	0.634955	0.0838798	-0.387497	-0.597718	-0.413063	-0.0458411
SPO11	1.27437	-0.529621	0.32646	-0.647395	0.178453	-0.190927	-0.547834	-0.628829	-0.0817123	0.425723	2.32802
SSX1	0.0165957	1.49782	-0.792873	-0.248523	-0.904417	0.217447	0.685001	4.93191	0.407256	2.81149	1.22119
SSX2	-0.229403	-0.978044	-0.849299	0.00500927	-0.421558	-1.23991	-0.834898	-0.588773	-0.910477	-0.750138	-1.42419
SSX4	-0.746444	-0.314236	-1.03321	-0.0546314	0.22858	-0.718868	-0.830624	-0.603794	-0.416476	-0.527414	-0.524913
SYCP1	0.80921	0.918485	-1.33018	-0.495798	-1.3866	1.52505	-0.00654865	-0.426931	1.32012	-0.358113	0.873961
TDRD1	-0.55156	0.718511	0.447672	-0.428713	0.604356	1.09083	-0.781425	-0.129604	0.0625986	0.697927	-0.0637314
TEX101	-0.354197	-0.625511	-0.548358	-0.664345	-0.442856	-0.817392	-1.18051	-0.462229	-0.0933971	0.260366	0.00820918
TEX15	0.192162	-0.476694	2.18958	-0.312678	2.3964	0.01573	-0.784381	-0.419156	-0.261504	-0.348531	0.756568
TFDP3	-0.0167398	-0.352778	-0.457449	0.115737	-0.511365	-0.0829968	1.2054	-0.320026	0.161023	-0.130768	0.381187
THEG	-0.400012	-0.0440609	0.0595837	-0.597497	-0.0306381	0.620948	-0.0488707	0.475018	-0.0844416	-0.197801	-0.15146
TMEFF1	0.35448	0.0173289	-0.498828	-0.455563	0.727528	0.158238	1.30695	-0.49336	-0.399248	0.0731728	0.352566
TMEFF2	0.0214678	-0.405389	0.207337	-0.263968	3.4739	1.20478	0.832052	0.761212	0.948934	0.851285	-0.363062
TPTE	-0.908335	-0.707506	-0.674168	-0.886988	-0.076689	-1.0453	0.368051	-0.160983	-0.853076	-0.749205	-1.26654
TSGA10	-1.34306	0.181493	1.86606	-0.98425	-0.180236	0.826454	-0.232556	-0.256008	-0.00546293	0.204992	-0.867405
TSPY	-1.33229	-0.70629	-0.676467	-0.710679	-0.238218	-0.781867	-0.28063	-0.646898	-0.418267	-0.896585	-0.365101
XAGE1B&E	-1.02552	-0.898559	-1.12809	0.622089	-0.979783	-0.658238	-0.902896	-0.558327	-0.813331	-1.13029	-0.275918
XAGE2	0.137116	-0.729422	-0.245537	-0.607159	-0.722238	-0.877616	-0.500178	-0.415082	0.543891	-1.02065	-0.29964
ZNF165	0.797842	2.08004	0.526251	1.07252	-0.445501	-0.601804	2.05139	0.280195	2.66898	-0.0472414	0.426024

## Sheet: Data 3b. Viability
	HCC4017	LnCAP	MCF7	NCI-H1299	NCI-H460	SAOS2	SK-MEL-2	SK-MEL-37	SK-OV-3	SK-OV-6	WHIM12
Gene
ACRBP	-1.2291	-0.647744	0.39034	0.918801	0.740612	-1.32002	1.46105	0.253983	-0.486229	-0.920326	1.23418
ACTL8	0.730561	0.228183	-0.267617	1.17221	0.0573331	-0.263011	-1.7782	-0.0800364	-0.488086	-0.0163751	-0.0384773
ADAM2	-0.905466	0.353315	-0.354943	1.14053	0.377305	-0.590402	-0.238266	-0.119326	-0.553277	0.615273	0.148209
AKAP3	1.10165	0.728712	-1.6189	1.12784	-0.367774	0.748988	0.526057	-2.342	-0.187306	-0.3017	0.190477
ARMC3	0.549935	1.10411	-2.07258	1.14743	-0.91535	0.13994	-0.110288	0.330365	0.777202	0.308781	0.291839
ATAD2	-0.340422	1.35437	-1.01855	1.3287	1.01924	-0.928219	0.986802	0.45437	0.662546	0.185157	0.77903
BAGE	1.59035	1.66721	-0.733747	1.41897	-0.66638	2.42798	-0.788818	-0.403751	2.04132	-0.0867227	1.049
BRDT	0.535325	1.91747	0.225758	0.81864	-1.47218	0.651583	0.282764	0.75296	0.808458	0.181304	0.236757
CABYR	-0.101341	0.478448	1.36483	1.21482	1.59965	0.18051	0.0184451	-0.278186	0.725519	0.507874	0.0163835
CAGE1	0.900205	0.728712	0.0136361	0.698377	0.439326	-0.342813	1.27647	-0.402355	0.235861	-0.139821	0.347755
CALR3	1.07194	-0.334913	0.0260539	0.269544	0.722618	0.334075	1.77468	0.280627	0.577865	-0.882282	-0.0439096
CCDC110	1.05933	0.853845	0.584946	1.42654	1.15302	1.06483	-0.279299	-0.274347	1.50293	-0.0740579	1.17634
CCDC62	1.31438	0.853845	-0.0555575	1.25374	0.878995	-0.339481	1.12232	0.419289	0.84614	-0.433339	2.155
COX6B2	0.241893	-0.272347	-0.00956227	-0.84417	0.19659	-0.0180298	-0.465944	-0.809596	-0.342979	-0.672914	0.0568284
CRISP2	0.192724	0.040484	-1.14029	1.08577	-0.129377	0.315432	0.454371	-0.568893	0.0763512	-0.946029	0.204883
CSAG1	0.0149031	0.290749	-0.989794	0.744725	1.43793	2.12217	-0.236736	1.22117	0.931429	-1.34579	0.72726
CSAG2	-0.709691	-3.65092	0.0614229	0.694269	-1.7105	-1.08078	-2.70584	-0.352926	1.34437	1.13134	-0.986534
CT45A1	-0.0268822	-0.0220822	0.804389	-0.882392	0.987743	1.3436	0.469719	0.19431	1.34539	1.08568	0.663387
CT47A2	-0.550347	0.040484	-0.58217	-0.251333	0.375952	0.509698	-0.239331	-0.300396	-0.838265	0.0699393	0.504631
CTAG1B	-1.35374	0.10305	-0.0275094	0.432592	1.02155	0.673987	-0.266901	-0.531677	0.479117	-1.49696	0.787006
CTAG2	0.1147	-1.21084	-0.344842	0.865759	0.481838	-0.136503	-1.01889	2.0923	1.16656	-2.01644	0.0415008
CTAGE1	1.29226	0.791279	1.18631	1.35561	0.614634	0.444448	0.642391	2.54534	0.153325	-0.698439	0.495522
CTCFL	-0.462609	-0.39748	-0.388706	0.739511	-0.764452	-1.27024	-0.166824	0.300991	-0.209738	-0.883225	-0.628537
CXorf48	0.191948	0.415881	-0.575004	1.39535	-2.18205	-0.663192	-0.245098	-0.228038	0.858251	-0.606582	1.36128
CXorf61	-0.937395	-0.272347	0.987443	0.279507	-2.01929	-0.225082	-0.792212	0.35157	-0.0955255	-0.386533	-1.19829
DDX43	0.38994	0.10305	0.287538	1.28826	0.683829	-0.464042	-0.497018	-0.224097	1.1107	-1.97873	0.898858
DDX53	0.500876	0.728712	-0.265949	1.35076	-0.515546	-0.762082	-1.69392	-1.83423	1.48535	-1.51139	0.929897
DKKL1	0.747088	0.290749	-0.614419	0.263965	0.129377	1.20188	0.016338	1.2756	0.254358	-1.09632	0.406945
DPPA2	1.0194	0.666146	0.474299	1.06035	-0.320386	1.25949	-0.125925	1.11574	1.28366	0.86935	0.538597
FAM46D	2.09659	-0.209781	0.184396	0.388722	0.759259	-0.210481	1.00175	0.170663	0.94004	-0.0753585	-0.253352
FATE1	-1.33105	-3.08783	-2.55465	-0.499483	-2.15068	-2.70852	-2.14526	1.1012	-2.76958	-1.47485	-2.84019
FMR1NB	0.50048	-0.522612	-0.660353	0.101037	-0.771043	-0.811082	-0.542288	-0.455336	-0.278971	-0.67506	-0.924023
FTHL17	-0.890888	0.415881	-0.0739061	0.0958133	1.90121	0.708617	-0.0869321	2.35959	-0.0817051	0.783672	1.13945
GAGE4	-1.94596	0.415881	0.0428272	0.972564	0.464719	0.726385	-0.673837	-0.0359233	-0.727208	-0.0338848	0.512702
HORMAD1	-0.153506	0.666146	0.0739334	0.771256	1.53456	-1.47987	-0.763799	0.597691	-1.64362	0.544731	0.0477297
IGF2BP3	-1.42316	-0.334913	1.03192	1.18771	1.3307	-0.641249	-0.565066	1.72782	-0.570105	-0.308934	0.35408
IGSF11	-0.32361	-0.710311	0.657322	1.08885	0.845611	-0.337055	1.30324	-1.16862	1.84158	0.203203	0.197781
IL13RA2	-1.48212	-0.39748	-0.34234	1.2381	0.549764	0.522336	-0.522547	2.72393	0.319023	0.99291	-1.09124
LDHC	-0.620924	0.415881	-0.334401	-2.47841	-0.944842	-0.42933	0.777533	0.732227	-1.49961	0.786501	-0.241028
LEMD1	0.248184	1.16668	2.122	1.69386	1.85532	0.513971	-0.446891	-1.14	0.713342	0.902711	-0.125682
LIPI	0.499862	-1.21084	2.83704	1.55313	1.73111	1.11279	0.994077	1.53669	1.55583	1.6626	0.82151
LUZP4	-0.964127	0.10305	-0.202223	0.0068003	-0.537398	-0.772789	-2.42133	1.29866	0.937197	0.252935	0.711462
LY6K	0.307447	0.415881	1.59582	1.47755	1.71801	1.05904	-0.575624	-0.0157245	1.15987	1.71168	0.360415
MAGEA1	-0.297179	0.165616	0.369056	1.34841	-0.420135	-0.474997	1.30564	0.541508	-1.17791	0.885998	-1.2149
MAGEA10	-0.309174	0.415881	0.764912	1.68033	-0.495105	0.80693	1.87939	1.09755	-0.512013	0.806075	0.902352
MAGEA11	0.331771	-0.272347	0.111496	1.73825	1.02736	1.02258	-0.435402	-0.16777	1.16284	0.884503	0.618422
MAGEA12	1.22455	0.165616	0.827896	1.72475	0.91241	1.04643	0.668519	-0.441952	1.53527	1.01232	1.337
MAGEA2	-1.58587	-0.460046	-2.07694	-0.664278	-1.21319	-1.88586	-2.18966	-2.26758	-0.848273	-1.95421	-1.44428
MAGEA4	-1.20123	0.10305	-0.616551	-1.36655	-0.202314	-0.548166	-1.04899	0.033972	0.178534	-0.538843	0.26677
MAGEA5	-1.80495	0.728712	-0.522151	-1.25646	0.975551	-0.71988	-0.163342	0.17366	-0.980907	-0.503823	0.261875
MAGEA6	1.33813	1.66721	-1.21019	-1.05735	-1.87246	1.10956	-0.102392	0.827104	0.790743	0.318297	0.473294
MAGEA8	-0.0580666	0.853845	-1.74243	-1.70575	-0.351698	-0.274263	0.0805047	1.766	-1.46825	-1.95831	0.1317
MAGEA9	0.208808	-1.27341	-0.355808	-0.953306	-0.0951907	-0.399749	-0.376559	0.281223	0.25204	1.00719	-1.07147
MAGEB1	0.748878	1.29181	0.233079	-0.998331	-0.309515	1.05552	-0.944566	-0.465066	0.867733	-0.200456	-0.0622797
MAGEB2	0.125728	-0.334913	-0.897032	-1.14868	-0.397959	0.664979	1.75152	-0.616804	1.20113	-1.08795	-0.463303
MAGEB3	0.751794	1.04154	0.307462	-1.32816	0.201576	0.252211	-0.727646	0.577862	0.460514	-0.778541	-0.194153
MAGEB4	-1.39651	0.978977	0.501791	-1.05341	-0.776838	-0.148514	0.886304	0.784038	-0.798315	-0.484764	-0.825906
MAGEB5	0.216667	-0.522612	-1.30685	-0.360666	-2.08938	0.195044	1.68124	-1.00442	-0.92454	-0.306876	0.1279
MAGEB6	0.400113	1.66721	1.02692	-0.264583	0.811801	-0.274709	-0.216197	-0.49676	-0.336275	0.343899	0.814264
MAGEC1	1.02933	-0.522612	-0.30938	-0.800547	0.394314	-0.114825	1.01335	-1.63489	-0.474479	-1.01535	0.897044
MAGEC2	-0.309158	-0.39748	0.0498083	0.269544	-2.2535	0.860417	0.351433	-0.429903	0.115873	0.417244	-0.0489964
MAGEC3	-0.740353	-0.835443	-0.532005	-1.73111	0.00823565	-0.775511	-1.5859	-0.268846	-2.35679	-1.02094	-0.197714
MORC1	0.134649	-1.39854	0.788481	-0.233165	0.66592	0.0593468	-0.0852908	0.947291	0.461813	1.41152	-0.0756398
NXF2	-0.444893	-0.522612	-0.19518	-0.143905	-0.0214831	-1.45857	-1.17841	0.182302	-0.280368	0.0824046	-0.94414
ODF1	0.774152	1.47951	0.183871	-0.539956	0.538932	1.4708	-0.124283	0.152927	0.54485	-0.346028	0.671641
ODF2	0.961243	-0.334913	0.675547	-0.403815	0.960135	1.23742	-0.882196	-0.591062	0.77426	-1.34896	1.55458
ODF3	0.557129	0.916411	0.831603	-0.510196	1.00458	1.13089	-0.0504238	-0.221264	1.41015	-1.0677	1.30638
OIP5	1.54221	0.040484	0.229217	-0.670854	-0.714435	0.65475	-0.163808	-0.968251	0.83697	0.379367	0.722557
PAGE2	1.16472	-0.585178	0.017312	-0.414163	-0.233768	0.963068	1.06956	-0.139832	-0.22691	0.681029	0.902889
PAGE4	-1.81774	-0.334913	0.88112	-1.39949	-0.367878	0.950117	0.162282	-0.23512	-1.21921	-0.208807	-2.41496
PAGE5	-0.244983	0.791279	0.578799	-0.798355	0.783474	0.0531434	0.210191	0.439878	-0.236557	-1.14847	1.17875
PASD1	1.14385	-0.209781	0.181863	-0.570318	-0.862672	1.15992	-1.2056	0.634866	0.0546591	-1.20269	-0.655987
PIWIL2	0.0939892	1.22924	0.764726	-0.802878	-0.0340634	0.252854	-0.0152464	-1.04978	-0.0173519	-1.07576	-0.416245
PLAC1	1.32346	-0.209781	0.145783	-0.758465	0.932113	1.07069	-0.270627	-0.706939	0.720704	-0.499932	0.156914
POTEB-D	0.709232	-0.647744	-2.1297	-0.651402	-0.667616	-1.45905	-0.261289	-2.13032	-1.35048	-2.31684	-1.63645
PRAME	1.1464	0.541014	0.439516	-0.880012	-0.179938	1.38654	-0.367931	-1.15642	0.825615	-0.733828	-3.10827
PRSS50	-0.204149	0.040484	0.591124	-0.983007	0.374942	0.395893	0.844118	-0.633123	0.133819	0.764876	-0.725657
SAGE1	-0.426021	-1.46111	-1.22156	-0.0297429	-0.465348	-0.626846	-2.22996	-0.203261	0.844332	-0.661515	-0.0568954
SLCO6A1	1.4018	0.978977	1.1149	-0.890222	1.01994	0.750192	0.158534	-0.499655	-0.068279	-0.388193	0.232112
SPA17	-1.04282	-0.0846484	-0.133647	-0.0713515	-0.852883	0.255774	0.257346	-0.392851	-0.229145	-0.803213	0.84227
SPAG9	0.0358987	-0.710311	0.378818	0.0835895	-0.770292	-0.534621	-0.884414	0.11916	-0.249095	0.986014	-0.856897
SPANXC	-1.93113	-2.2119	-0.574447	0.316682	-1.63472	-0.286967	1.92477	2.09981	-0.859727	0.631839	-0.0319508
SPANXN5	0.969103	-0.647744	0.0440319	-0.0953252	0.0151053	-0.445845	0.00606862	-1.10492	-0.0204907	0.942592	1.33387
SPATA19	-0.0282924	-1.33597	-1.43863	-1.13895	-0.344155	-1.24131	-0.185988	-1.43584	-1.0245	-1.0708	-1.52366
SPO11	0.055389	0.728712	0.591835	-0.404476	-0.0827853	-0.451041	0.317476	-0.291139	-0.187667	0.710315	-0.551093
SSX1	0.483097	-3.65092	0.533237	-0.700031	-1.48848	-1.2275	-0.512788	-0.969975	-2.40867	0.50457	-1.09501
SSX2	0.516817	0.040484	0.991922	-0.408189	0.624663	1.18998	1.57981	0.982639	-0.276063	1.58688	0.739632
SSX4	0.919711	-0.522612	1.44647	-0.17011	1.12658	-0.175472	0.607901	0.922063	-0.0335717	1.47157	-0.0197809
SYCP1	0.577427	0.666146	-3.86395	-0.467363	-2.48847	-1.9711	0.0192879	-1.18611	-1.78664	0.57318	-1.10935
TDRD1	-3.18569	-1.96164	0.17136	-1.91541	0.116149	-2.94476	0.17823	1.28373	-2.31303	1.20298	-0.765065
TEX101	-0.0747997	0.290749	-1.2118	0.313424	-0.617218	-0.688384	0.448094	-0.80159	-1.24018	1.57586	1.1526
TEX15	-1.76871	-0.772877	-0.20349	-0.809286	-0.448429	-1.6217	-0.584718	0.291876	-1.12807	0.410685	-0.0499562
TFDP3	0.822719	-0.272347	0.969712	-0.114431	-0.305546	-0.22759	-0.287572	-1.25508	-0.206812	0.378385	1.40842
THEG	-0.283251	0.10305	0.0259303	-0.618187	0.287941	-1.54542	0.242552	0.444045	-0.599636	0.966094	-1.55364
TMEFF1	0.109597	0.541014	0.38722	-0.0555532	0.327314	-0.336527	0.842521	-0.651125	-0.465687	-0.0881833	-0.0519237
TMEFF2	-1.15261	0.60358	1.27382	-0.041947	0.036776	-0.436919	1.63379	-0.606909	-1.10269	1.77871	-1.39119
TPTE	1.04459	0.853845	1.57695	-0.828323	0.846039	0.619015	1.77838	-0.266342	0.621183	1.313	0.303644
TSGA10	0.0568626	-0.39748	-0.490705	-1.19424	0.0716033	-1.8192	0.709663	-1.50689	0.278285	1.98451	-0.543962
TSPY	0.456794	0.978977	1.5573	-0.900994	1.09001	0.828229	1.60569	-0.83743	0.227012	0.460838	0.523529
XAGE1B&E	-0.990652	0.290749	0.80442	-1.21195	-1.30392	-0.268489	1.27689	-0.0534536	-0.912232	2.41449	0.0371242
XAGE2	-2.40679	-0.647744	-0.963383	-1.47639	0.133553	0.120671	0.394596	0.0357373	-1.734	0.63072	-1.46619
ZNF165	-1.13125	-0.710311	-0.0976914	-0.595556	-1.06619	1.55334	-1.51938	0.797812	0.395093	-0.440567	-3.34604

## Sheet: Data 3c. Proliferation
Gene	HCC4017	LnCAP	MCF7	NCI-H1299	NCI-H460	SAOS2	SK-MEL-2	SK-MEL-37	SK-OV-3	SK-OV-6	WHIM12
ACRBP	-2.19295	-1.19572	-0.34325	-1.68797	-1.21813	1.49551	-1.13298	-1.29034	-0.815545	-0.64985	-1.8506
ACTL8	0.0582837	0.966212	1.8336	0.254331	-0.592487	-0.778883	2.00781	1.25968	1.07676	0.756279	-0.490104
ADAM2	-1.723	-0.315436	0.561697	-0.49346	0.230147	-2.13419	-0.426464	-0.681975	0.0470605	-0.378921	0.448729
AKAP3	0.85387	1.48311	0.601347	0.138876	0.869448	0.480968	0.951212	0.93137	0.773611	0.34862	-0.464276
ARMC3	0.722736	0.731977	0.509608	-0.442837	1.16887	-0.102893	1.22844	1.28687	0.65058	-0.836377	0.243904
ATAD2	-0.611816	1.60783	0.637887	0.240121	0.814816	-0.358193	-0.103969	0.127926	0.906341	1.62477	0.517205
BAGE	0.890889	2.18012	1.77296	0.775653	1.19777	0.842828	2.11955	1.26546	1.82215	0.0650306	-0.364566
BRDT	1.91674	1.54579	0.567139	0.136212	-1.2612	-0.155063	0.584162	-0.728537	0.91022	0.257466	0.820539
CABYR	-1.25619	-1.06594	0.328463	-1.41798	0.125085	-1.38383	-1.47245	-1.86029	0.679675	-0.928375	-0.843293
CAGE1	0.191927	-0.447114	-0.13023	1.15843	1.2067	-1.49039	0.128708	-0.0841502	-3.3884	0.356216	-0.988052
CALR3	1.16884	1.08713	0.700082	-0.364683	-0.476393	0.547568	0.59477	0.62583	0.960375	1.83493	0.512399
CCDC110	-1.47642	-0.590821	-0.724976	-0.346033	0.107225	-2.24075	-0.195908	-1.67065	0.0110377	-0.924999	-1.92028
CCDC62	1.54405	0.176459	0.154315	0.885779	0.402974	-0.764453	0.545264	0.720313	0.355193	-0.597521	-0.129707
COX6B2	0.370118	-0.51232	0.580356	1.53854	-1.19344	-0.109553	-0.599734	0.713176	-0.462523	-0.429562	-0.636666
CRISP2	-0.733538	-1.24858	-0.205642	0.0820372	0.160806	-1.20956	0.191651	0.47459	-0.471667	-0.806837	-1.37187
CSAG1	-1.30952	-1.33499	-0.809718	-1.34605	-0.309345	-1.46153	-1.91871	-1.75085	-0.0587909	-0.962135	-1.59292
CSAG2	0.728383	-1.1685	-1.48143	1.69485	-0.604569	-0.824393	-1.21573	0.588105	0.16261	0.539367	-0.387992
CT45A1	-0.0314394	-0.423058	-1.64625	0.567835	0.331006	0.348878	0.306222	0.853541	0.91216	0.403605	-0.776019
CT47A2	1.13308	-1.05866	-1.03751	-0.560956	0.510662	0.348878	0.48515	0.764496	-1.54819	-0.765861	0.34962
CTAG1B	-2.14903	0.193235	-0.570264	0.97459	-1.79387	-0.505823	0.577089	-1.77668	-0.682261	-0.97986	-1.04391
CTAG2	0.0319315	-0.711737	-0.424104	0.46659	-0.939716	-0.900983	0.904535	-0.268358	0.850644	-1.04907	0.0763193
CTAGE1	0.993788	0.092577	0.379775	0.453268	-0.614024	0.326678	-0.291384	1.12305	0.467418	0.965594	-0.219206
CTCFL	-0.335117	-0.675652	-0.465309	-0.462376	0.391942	0.684098	0.695903	0.37365	0.0503856	1.38254	-0.17776
CXorf48	0.498115	0.474001	2.06528	0.473695	-2.05652	-0.604613	1.07993	1.93466	-0.353346	-0.558696	0.210867
CXorf61	-1.23549	-0.596835	-1.73877	-0.0360817	-0.982791	-0.409253	0.753189	-1.43478	-1.34286	2.12527	-0.234223
DDX43	-0.460604	-0.371779	0.742842	-0.314061	-0.0629753	0.0391874	0.260959	0.395741	0.653351	-1.04569	0.436716
DDX53	0.327453	0.982672	0.85013	-0.10269	0.759133	1.08037	0.854322	1.82556	1.55724	-0.308024	0.189244
DKKL1	0.375138	-0.54429	-0.766181	-0.766998	-0.888761	-0.623483	-0.639339	-1.22134	-0.553688	-0.925843	-1.3064
DPPA2	1.92804	0.52433	2.01474	1.90356	1.0428	0.326678	1.72987	0.835188	0.323604	1.39604	1.13829
FAM46D	-0.0778695	-1.05233	1.82271	-0.0973615	0.979763	-0.300473	0.906657	-0.864483	1.0629	-0.236283	-0.0672387
FATE1	0.176869	-1.0039	-1.65869	0.252555	-1.9709	1.56766	-1.15066	-0.895411	-1.31737	0.651621	0.445726
FMR1NB	0.944848	0.166013	-1.04917	0.684177	-1.70877	-0.510263	1.08841	0.364133	-0.0521406	0.713234	1.25482
FTHL17	-2.09695	-1.39134	-1.45733	-2.23949	-2.12586	-2.21078	-1.42295	-1.63802	-2.40498	-1.01868	-2.11549
GAGE4	-1.47454	-0.724082	-0.706317	-0.114236	-1.15719	0.891668	-1.56439	-0.534473	0.14931	0.610264	0.34001
HORMAD1	0.727756	1.55243	1.02816	1.00212	1.5928	0.547568	0.333804	0.819214	-0.63848	-0.337564	0.986321
IGF2BP3	-1.35658	-1.25143	-0.768513	-0.842488	-1.52281	-0.289373	0.744702	0.393362	0.535584	-0.713151	-0.0834566
IGSF11	0.803675	0.504705	0.498724	-0.235019	0.732342	0.355538	0.264496	-0.639492	0.646146	0.136772	0.138788
IL13RA2	-1.89366	-0.538909	-0.601362	1.20372	-0.745877	0.568658	-0.996488	-1.2397	-1.29105	1.81636	-0.654085
LDHC	-0.720362	0.763947	-0.440431	-3.00504	0.265868	-0.740033	-0.230563	-0.255103	-1.37611	-0.0092427	-1.15684
LEMD1	0.787362	1.77211	1.41689	0.842261	0.819018	0.530918	2.17754	0.791006	0.928509	-0.703867	-0.254044
LIPI	-0.424841	-0.978892	-0.507291	-0.756341	0.393518	2.06272	-0.181764	1.2726	1.01635	0.26253	-1.10038
LUZP4	-0.930552	-0.898493	0.637887	-1.20484	-0.64134	-0.440333	-1.92861	-1.82936	-1.10206	-0.390737	0.577871
LY6K	1.05277	1.85662	0.962082	0.332485	1.45044	3.24376	1.73482	1.13291	1.45028	-0.497927	0.872796
MAGEA1	0.340002	0.506288	0.709412	0.939954	1.24557	-0.108443	0.493637	0.357336	0.735095	-0.32828	0.824143
MAGEA10	0.0852634	0.691144	2.34283	1.43108	-0.506861	-0.0485027	-0.0304176	0.927632	-0.0828985	3.1862	0.721429
MAGEA11	0.0118536	0.470203	0.911548	-0.491683	0.635685	0.782888	0.599013	0.257755	1.21392	0.0987912	2.09274
MAGEA12	0.493723	-0.00808094	0.300475	-1.01656	-0.628733	-0.219443	-0.0643645	-0.367939	0.387337	-0.594145	-1.00847
MAGEA2	0.409647	-0.732628	-1.63148	2.40267	0.7024	1.55434	-0.700161	-0.446788	0.450238	1.37494	0.609706
MAGEA4	-0.741067	-0.675336	-0.906121	-0.641774	0.280577	0.0336374	-1.10752	-0.38867	-0.698056	-0.178874	-0.17776
MAGEA5	-2.2582	0.819024	-0.386787	-1.32651	-0.408628	-0.529133	-1.54883	-1.53572	-0.80751	0.628121	-1.68602
MAGEA6	1.35582	1.66227	-0.0112806	-0.0041097	0.128237	0.123547	1.01981	0.644183	1.18593	1.28724	0.0853292
MAGEA8	-0.343902	0.386005	-1.01341	-0.68618	0.0778075	-1.96991	-0.780077	-1.09287	-1.14779	-0.624299	-1.17005
MAGEA9	1.10673	-0.714586	-0.627018	-2.07341	-0.469039	0.537578	0.231256	0.0324239	-1.5759	-0.48454	0.386261
MAGEB1	1.38091	2.4017	1.33526	-0.029865	1.732	0.515378	0.938482	0.995945	1.19923	-0.410603	-0.336936
MAGEB2	-0.655109	-0.988072	-1.53507	0.193051	-0.629783	-0.528023	-1.13723	-1.50547	-0.232254	-0.974147	-0.800045
MAGEB3	1.00759	1.90379	1.79706	0.887555	1.8896	1.22911	2.24473	1.12917	1.30509	-0.863242	0.770083
MAGEB4	-1.02404	-1.12102	0.765388	0.119338	0.0919908	-0.297143	-0.917279	-1.44056	-2.43047	-0.168955	-0.766408
MAGEB5	-0.300609	-0.851329	0.251496	-0.284753	-1.5433	-0.318233	1.22844	0.459976	-0.287951	-0.296091	0.521409
MAGEB6	-0.752989	-0.00143372	-0.420995	0.609576	0.2354	0.217898	-1.15208	-1.19075	-0.278252	-0.333961	0.221679
MAGEC1	1.48695	0.154618	-0.0532627	0.839597	0.10775	-0.907643	0.739751	1.09009	-0.966564	0.204336	1.70471
MAGEC2	1.0741	-0.247065	0.590463	0.566058	-1.78231	0.741818	-0.250365	-0.696589	0.359904	1.35487	0.731641
MAGEC3	-1.99907	-1.247	-2.00465	-2.02634	-2.21044	-1.84115	-1.40102	-1.49528	-1.24228	-0.807338	-1.55748
MORC1	-0.0615562	-1.24636	-1.87715	-0.681739	-1.83957	-0.117323	-1.3211	-1.36205	-0.671454	-0.707253	-1.42473
NXF2	0.493723	0.222356	-0.508069	1.24014	0.602066	-0.302693	-0.599734	-0.806706	-1.48141	1.69299	-0.521339
ODF1	0.700149	-0.422741	-0.0268295	0.709933	0.536402	-0.261623	-0.401711	-0.498787	1.06346	-0.936277	0.945476
ODF2	1.18202	2.26464	0.0711287	-0.854921	1.14523	1.15918	1.43849	0.266592	0.986145	-0.48454	0.688393
ODF3	-0.283668	1.18209	0.473068	-1.09471	0.693469	-0.455873	0.386846	1.37422	-0.118644	-0.542247	0.039679
OIP5	0.339374	-0.0413171	0.137989	0.0562819	0.519067	-0.987564	1.48022	0.515034	0.0478918	-0.529623	-0.455266
PAGE2	0.803048	0.0628228	-0.907676	1.8103	0.460232	0.125767	-0.512038	-0.0535623	0.0293262	-0.245597	-0.0672387
PAGE4	-0.230336	-0.0178935	-0.729641	0.236569	-0.83728	-0.188363	-0.0770946	-0.672459	-0.20593	-0.874963	-0.119496
PAGE5	-1.43689	0.715517	1.50163	-0.43662	1.05593	-1.27283	-0.229148	-0.497428	0.158454	-0.315928	-1.19708
PASD1	0.172477	-1.05929	0.475401	0.924856	0.794329	2.22034	1.73623	1.05848	0.112733	0.350407	1.5149
PIWIL2	-0.00320483	1.35333	0.870343	0.116674	-0.170138	-0.625703	-0.146403	-0.0678366	0.984206	-0.145512	1.76478
PLAC1	-0.0885359	-0.925398	0.724961	-0.647103	-1.06632	-1.64246	-0.581347	-0.868562	-0.365815	-0.579215	-0.446857
POTEB-D	-0.254178	-0.71237	-1.27074	0.0989113	0.96663	1.0726	-1.19663	0.181965	-0.890085	0.3866	-0.460071
PRAME	0.243377	-0.89691	-0.137227	-0.950837	0.325228	-1.28171	-0.818267	-1.61763	-0.482751	-1.02825	-0.301497
PRSS50	0.657483	-0.670904	-0.141114	0.658422	1.42995	-0.314903	-0.316137	0.486825	0.535861	-0.535935	1.15631
SAGE1	0.0570288	-0.952303	-1.20466	0.773877	0.610471	-0.532463	-2.00711	0.663216	0.643375	-0.826273	0.260722
SLCO6A1	1.10045	1.90189	1.33448	0.81917	0.732342	1.05928	1.09054	1.07853	1.49767	1.02215	2.46034
SPA17	-1.83657	0.381257	-1.11292	-1.53699	0.516966	-0.000772648	0.3628	-1.35423	-0.273542	-0.505278	-1.23312
SPAG9	-1.09118	-0.917801	-0.308265	0.613128	-0.34244	0.348878	-0.498601	-0.835595	-1.37334	0.518118	0.473957
SPANXC	-0.934944	-1.3084	-1.10048	0.264988	-0.440672	-0.122873	-0.613172	-0.239129	0.304762	-0.938982	-0.184968
SPANXN5	0.244004	-0.531629	0.324576	-0.307844	0.823746	-0.548003	-0.326038	0.93103	-1.69783	-0.229367	-1.45957
SPATA19	-0.588601	-1.11595	-1.04995	-1.16931	0.168161	-0.413693	-1.22704	-1.53878	-1.5299	-0.830781	-1.55448
SPO11	1.27551	1.09441	0.575691	1.10692	1.65268	1.27684	0.951919	1.27871	0.829031	-0.551264	2.29036
SSX1	0.61921	-1.23718	-0.536057	-2.67733	0.491751	2.15374	-1.38476	1.24507	-0.994274	-1.05981	0.427105
SSX2	-0.483819	-1.28783	-1.42934	-0.251893	0.108275	0.661898	-0.816146	-0.0664772	-0.22117	-0.880373	-0.770613
SSX4	0.903437	0.886762	0.0555798	-0.701278	0.356746	-0.811073	-0.0169804	1.40242	1.10225	-0.933572	0.581475
SYCP1	1.45746	0.750969	-0.385232	1.7437	-2.1453	1.25353	0.0325255	1.51662	1.17623	4.29431	2.19665
TDRD1	-1.45634	-1.13779	-1.23265	-0.601809	-1.51335	0.982688	-0.940617	-1.238	-1.81836	-0.486343	-0.908765
TEX101	0.241494	0.533826	0.236725	-0.0929209	0.858416	-1.55366	-1.5163	-0.539231	-0.313721	-0.769468	-0.591015
TEX15	0.294199	-1.19793	0.152761	0.338702	-0.384464	-0.247193	-0.0120298	0.630249	0.679121	-0.875865	1.65125
TFDP3	0.811205	0.78104	1.42388	1.24813	1.0885	0.467648	-0.0509272	1.03843	0.689928	-0.619791	1.55815
THEG	0.265964	0.499324	0.485507	1.00123	-0.603518	0.670778	-0.206517	1.04353	0.687434	0.569513	1.25121
TMEFF1	0.685718	1.14442	-0.13023	0.693059	0.54218	-0.00632265	0.53112	0.743764	0.66388	0.111464	0.24931
TMEFF2	-0.655736	0.0318024	0.482398	0.3911	-0.00151413	1.5277	0.631546	-0.379494	-0.874844	0.690337	0.838558
TPTE	0.806185	0.540473	1.89424	0.462149	1.597	0.698528	1.20935	0.318591	1.3001	0.323357	0.807324
TSGA10	-0.576052	-0.0191596	-0.829931	0.0234218	-0.476393	-0.0940127	-0.311894	-0.218058	0.380963	2.344	-1.17065
TSPY	-0.498878	0.510403	0.66432	-0.843376	1.13946	-0.0973427	1.09831	0.527269	0.262366	-0.612577	-0.123701
XAGE1B&E	-0.687735	0.74084	0.267823	-0.859362	0.118256	0.192368	-0.535377	0.519112	-0.198448	0.737224	0.188042
XAGE2	0.786107	-0.44933	-0.757629	-0.909096	-0.821521	0.272288	0.0226243	-0.560983	0.0689512	-0.335764	-0.239629
ZNF165	0.614818	-0.418626	-0.0244972	0.653093	-0.325104	1.02487	-0.492236	0.65302	1.12054	2.07891	1.38936

## Sheet: Data 3d. HIF
Gene	HCC4017	LnCAP	NCI-H1299	SAOS2	SK-MEL-2	SK-MEL-37	SK-OV-3	SK-OV-6	WHIM12
ACRBP	0.994338	-0.55358	1.92095	-0.0886634	0.372813	1.29193	0.0729493	-0.932462	0.932197
ACTL8	-0.726543	-0.938595	1.34912	0.531346	-0.922425	1.09478	0.197037	-1.11401	-0.328247
ADAM2	-0.117818	-0.480676	-0.29022	-0.867845	0.997728	-0.12096	-0.447891	-0.371127	0.553906
AKAP3	0.919854	0.770126	0.162145	-1.02792	1.27902	-0.89797	-0.216655	-1.00389	1.6627
ARMC3	-0.218488	2.15346	0.92831	1.43113	1.28621	-0.0917645	-0.347529	-0.71111	1.69986
ATAD2	1.41473	0.870985	-0.945713	0.40775	1.03362	-0.435468	-0.260082	0.102296	1.71877
BAGE	0.268443	2.45674	2.11787	0.966636	1.27638	-0.827255	-0.997261	-0.251614	0.345248
BRDT	2.92274	4.50525	-1.29592	0.201607	-0.497317	-0.126624	-0.970274	-0.471256	1.08306
CABYR	1.21876	-0.0860429	1.65425	1.55447	0.733028	0.357263	-1.19389	-0.765388	0.0103737
CAGE1	-0.521089	-0.482059	-0.572888	-1.17196	-0.964989	0.597222	-1.29064	-1.28121	0.351389
CALR3	0.982857	-0.117706	0.779293	0.00763466	-0.582347	-0.59125	-0.499875	-1.2012	1.38574
CCDC110	0.771957	-0.135991	-0.855626	1.64119	-0.160314	-1.16424	-0.628018	-1.36132	-0.234964
CCDC62	0.478419	-0.652279	-0.397898	-1.06095	-0.453659	-0.736675	-0.776684	-0.854955	-0.354633
COX6B2	-0.0376851	-0.612886	-0.690566	0.148277	-0.708483	-0.429194	-0.281669	-0.200109	-0.353242
CRISP2	-1.08388	-0.640188	-0.748037	0.305856	0.417622	-0.235066	-0.852678	-0.965373	-0.36487
CSAG1	-0.489655	0.155115	-1.01169	-0.659427	0.0165966	1.17492	-0.731058	0.406623	-0.22507
CSAG2	-0.215757	0.295013	-0.418803	-0.156805	-0.530865	-0.276764	-1.06416	3.53148	-0.490285
CT45A1	2.06853	0.152264	0.139664	-0.219854	3.06576	-1.17174	-0.827885	1.69754	0.849353
CT47A2	0.388798	2.16391	-0.670428	1.90886	-0.839418	-0.0764588	4.6381	0.364002	0.18409
CTAG1B	-0.105851	-0.177827	-0.833023	-0.570662	1.432	1.1739	-0.763826	-1.16865	2.18758
CTAG2	1.01838	-0.803427	0.601521	-0.826262	-1.2483	2.98291	-0.180315	-0.42284	1.15044
CTAGE1	-0.584014	-1.14338	-0.261222	-1.15891	-2.00436	0.00594	-0.790311	-0.261226	-0.488235
CTCFL	-1.45004	-0.266271	-0.811283	-0.724553	-0.470044	-0.801717	-0.657141	-1.44471	-0.850013
CXorf48	-1.44123	-0.821173	0.501063	-0.678078	0.269468	-1.2202	-0.35705	-0.817257	-1.40111
CXorf61	1.19847	-0.872293	-0.518781	-0.0773633	-0.323367	-1.03543	-0.297509	-0.93194	-1.29935
DDX43	-1.72527	-0.224256	0.0866278	-0.774763	-0.962813	-0.86657	-0.567597	-1.01862	-1.02207
DDX53	-1.56603	1.25386	1.21728	-0.794676	-0.862447	-0.837915	-0.909587	0.0901544	-1.55527
DKKL1	-1.50956	-0.458975	-0.46906	0.23101	-2.00496	-1.12685	-0.461741	-0.468135	0.401716
DPPA2	-0.281404	-0.609895	-0.639911	-0.761718	-0.381829	0.140608	-0.616934	-0.50594	0.0854061
FAM46D	-0.922967	0.861437	1.53649	-1.23262	1.78912	-0.748359	0.542115	-1.38038	1.07167
FATE1	-1.14737	-0.717432	0.025081	-1.37217	0.780964	-0.880224	-0.364899	-1.23872	-1.48492
FMR1NB	-0.0650204	-0.74765	1.56089	-1.01458	-1.44577	-1.08001	-0.366302	-0.885136	-0.681295
FTHL17	-1.02609	-0.414312	0.357904	-0.153593	-0.124249	0.507424	-0.356833	-0.661961	-0.652336
GAGE4	0.432421	-0.275893	-1.22253	-1.2431	1.41926	2.93274	0.396792	-0.845251	0.0141404
HORMAD1	-0.466016	-0.481737	-0.415665	-1.52007	-0.182421	-0.6788	0.182766	-0.64739	-1.50123
IGF2BP3	-0.5514	-1.0257	-1.55429	-1.6485	0.16032	-0.498238	-0.890205	-0.167708	-0.675552
IGSF11	-0.944905	-0.71488	0.880343	1.78107	-0.122067	-0.591683	0.0556865	-0.464367	-0.301526
IL13RA2	-0.535315	0.329496	-0.819847	1.28332	1.94486	-1.11978	0.0503027	-1.15483	-0.844261
LDHC	-1.19493	1.8492	0.338457	-0.398042	0.413265	-0.904389	-1.20693	-0.19686	-0.960867
LEMD1	-0.692946	0.471698	1.48294	-1.40417	-0.133412	1.52961	-0.308991	-0.115878	0.948308
LIPI	-0.315029	-0.280519	0.691175	0.488551	0.630693	-0.377824	-1.11065	-0.81378	0.321831
LUZP4	0.696354	-0.734105	-1.51114	-0.409918	1.25777	0.259621	-0.517033	-0.674721	-0.679282
LY6K	-1.08022	0.918448	-0.267846	-0.0425254	0.743339	-0.311547	-0.185966	-0.18466	-0.206358
MAGEA1	-0.161353	-0.760212	-0.529301	-0.00143746	0.635004	0.850473	-0.406033	-1.0357	-0.834762
MAGEA10	-1.30538	0.0377652	0.854619	1.39608	2.41928	-0.940478	-0.614184	-1.32814	-0.420602
MAGEA11	-0.48246	-0.186556	1.66596	-1.48561	-0.0638811	2.06491	-0.690447	-0.726477	0.0992201
MAGEA12	-1.35781	0.527241	-0.0733593	0.73482	-0.33444	1.05952	-0.538534	0.0344973	0.593472
MAGEA2	-1.34694	-0.778137	-0.516525	0.142655	-1.57799	-0.427581	0.912995	-1.05397	-0.675537
MAGEA4	-0.871463	0.502871	-0.645913	-0.690838	-1.21986	1.40827	-0.87064	-0.0351027	-0.922228
MAGEA5	0.312659	-0.0199154	0.749415	0.544018	0.63182	0.0920348	1.89655	0.70126	-0.0610238
MAGEA6	0.638124	2.75946	-1.49747	-0.294453	0.0229035	-1.18545	-0.452272	2.29013	-0.266469
MAGEA8	-0.636594	0.129606	0.363263	0.0129825	-1.77848	-0.667865	0.574518	0.306801	-0.665538
MAGEA9	1.48376	0.285404	-1.19211	1.91377	0.125799	0.191674	-0.249191	2.40697	1.73597
MAGEB1	0.306668	0.589445	-0.370148	0.39607	-0.184845	0.146524	0.400193	0.793851	0.778021
MAGEB2	1.6229	0.927119	-1.70014	1.70638	2.11076	-0.900107	-0.507538	0.540142	2.59785
MAGEB3	1.16383	2.39164	-0.791267	0.641804	-0.224769	0.6681	0.852528	0.532385	2.89906
MAGEB4	0.969226	-0.0825905	-0.440846	-0.0371559	0.581644	0.174278	0.354586	-0.0457583	-0.786472
MAGEB5	-1.06564	-1.17367	-0.672957	-0.728444	-1.2116	-0.967037	0.491887	-0.253531	-0.260461
MAGEB6	1.09103	0.703942	1.21768	-1.20485	0.725029	-0.284296	-0.772342	0.429403	-1.32507
MAGEC1	-0.124129	-0.679319	-0.746801	-0.730748	-1.03841	0.799292	-0.32465	0.581986	0.0695792
MAGEC2	-0.0579251	0.253187	1.62009	0.440645	-0.928962	-0.447704	-0.058851	1.10143	-0.55892
MAGEC3	0.778938	-0.233927	-0.551819	0.322781	-0.0836807	-0.696064	-0.421109	-0.161166	0.497922
MORC1	0.258931	-1.07188	-0.875077	-0.210615	-0.384266	1.4859	-1.07119	0.449915	-1.28148
NXF2	-0.237006	-0.326524	0.23172	0.861688	-0.0387517	-0.179676	-0.696126	-0.724896	-1.40116
ODF1	1.35437	-0.502201	1.46235	-0.192314	0.730682	-0.624901	0.933434	1.01296	2.07375
ODF2	-1.39594	-0.77159	-0.271278	-0.595154	-0.131196	0.550074	-0.0886496	-0.158102	0.405481
ODF3	0.306227	-0.260622	-0.791942	0.792212	1.15709	1.24227	0.883134	-0.647846	-0.544414
OIP5	-0.886297	-0.658005	-0.809262	0.01133	0.686311	0.766057	1.12963	-0.575065	-0.130801
PAGE2	-0.797528	-1.1792	-0.15622	0.917978	-0.573929	-0.716095	3.0598	-0.0489437	-0.725204
PAGE4	-0.402936	-0.497717	-1.61088	1.52158	0.575631	3.85706	3.19713	2.21287	-1.09232
PAGE5	-0.426607	-0.203909	-0.606878	0.460066	0.518065	-0.449775	0.0885128	0.414659	0.24918
PASD1	-0.0572879	-0.738296	-0.225308	-0.677578	-0.697918	-0.929708	0.16862	0.263672	-0.259503
PIWIL2	0.67169	-1.0704	-1.3523	0.0117828	-0.821287	-0.245747	-0.927652	-0.353727	-0.670343
PLAC1	0.576856	-0.642922	0.237245	-1.06739	0.262007	2.07947	0.354539	0.630498	1.53874
POTEB-D	-0.945041	2.54142	-1.01279	-0.131	1.18765	-0.0942541	-0.978954	-0.710521	-0.0451961
PRAME	0.179345	-0.0200308	0.154552	0.447129	-0.49665	0.554083	0.0879613	-0.629744	-0.0570901
PRSS50	0.0357961	-0.312137	1.64866	0.820959	-0.0995775	-0.075734	-0.0402025	0.755226	-0.0364199
SAGE1	-0.142158	-0.837729	-1.5148	0.325197	-1.63383	-0.750576	0.515688	0.207893	-0.81138
SLCO6A1	2.60365	1.93008	0.644094	0.139344	-0.508747	-0.295613	0.930015	0.606048	0.927323
SPA17	-0.160814	1.3443	1.55891	-1.3354	0.00899276	-1.093	-0.1385	-0.107615	-0.827538
SPAG9	-0.709659	-0.0442094	1.6523	0.950828	-0.601469	-0.5652	-0.388804	-0.135394	0.723883
SPANXC	-0.122091	-0.836364	2.71199	1.23319	-0.403945	0.134765	-0.765389	0.895149	-1.33101
SPANXN5	0.221214	-0.86096	-1.1242	-0.620149	-0.471406	2.53865	-0.738165	-1.03334	0.308309
SPATA19	0.465143	0.865595	0.0101719	0.0769599	-1.42635	-0.45261	1.04311	2.46175	1.76833
SPO11	0.727383	-0.453201	-0.063348	0.067395	0.340095	0.371245	0.410471	0.76755	-0.425794
SSX1	-0.395185	-0.865676	-0.648558	1.5211	0.290608	-0.379226	2.44635	-0.722209	-1.10079
SSX2	-0.116014	-0.421243	0.685479	-0.764209	-1.2683	0.598178	0.213332	0.018482	-1.04688
SSX4	0.216491	-0.115602	-0.802237	-0.58522	-0.625952	1.60295	1.82872	0.79598	0.566308
SYCP1	-1.24518	-0.452541	0.0483726	-1.07361	-2.38398	-0.929868	1.19415	0.11644	-1.01402
TDRD1	-0.84605	-1.04033	0.66584	-1.60438	-0.0471679	-0.376512	-0.502158	1.94249	0.959597
TEX101	-0.860285	0.446515	-0.404864	-0.631529	-0.344207	0.0912254	1.08374	0.10075	-0.700842
TEX15	0.205003	-0.619042	1.15736	-1.27242	-0.325884	0.465902	2.23507	1.64256	0.0409902
TFDP3	1.1612	-0.886072	1.60496	-0.192252	-0.237266	-0.597394	0.568151	-0.574771	-0.705933
THEG	0.798555	-0.758733	-1.3247	-0.823579	-0.183848	0.516069	0.615	0.33917	-1.10178
TMEFF1	0.350149	-0.571333	0.964536	-0.300702	0.0458909	-0.496373	0.410712	-0.284238	0.341589
TMEFF2	-0.519564	0.550215	-0.556377	3.10597	1.04592	0.247567	-0.893076	1.86625	-0.810798
TPTE	0.472997	-0.0800043	-0.766148	0.151454	1.08273	-0.00130843	-0.261874	1.67198	0.69213
TSGA10	-0.149408	0.327448	0.448339	0.975569	1.81305	-0.915501	0.762245	-0.384479	-0.208568
TSPY	-0.0260438	0.349867	-0.287433	1.15768	-1.27478	-0.657744	0.394589	1.86884	1.22139
XAGE1B&E	-1.14236	0.205232	0.734901	0.989929	-0.229715	-0.905576	-1.26599	1.35578	-0.769082
XAGE2	1.98698	-0.749351	1.32369	-1.21565	0.685827	0.039549	0.0373374	0.479174	0.415301
ZNF165	3.27552	0.356514	-0.592224	2.84633	0.780567	-0.135034	0.74814	0.899694	2.36923

## Sheet: Data 3e. TGFb
Gene	HCC4017	NCI-H1299	SK-MEL-2	SK-MEL-37	SK-OV-3	SK-OV-6	WHIM12
ACRBP	2.18748	1.30184	0.493518	0.160689	0.493518	0.904057	-1.02131
ACTL8	1.7852	-0.196815	-0.0970941	-0.656382	-0.0970941	-1.4739	-0.0417352
ADAM2	-0.428623	-0.0782829	-0.562429	-0.424155	-0.562429	-0.105641	-1.2149
AKAP3	-0.398457	-0.248736	-0.907199	-0.376702	-0.907199	-0.533979	1.13882
ARMC3	0.938018	-0.675476	-1.10251	-0.631015	-1.10251	-1.07571	0.933041
ATAD2	-0.465089	-0.108922	-0.256294	-0.357688	-0.256294	-0.45248	0.454974
BAGE	-1.35116	-0.598718	-0.852621	-0.01712	-0.852621	1.27404	0.625052
BRDT	0.256642	-0.158543	0.943432	-0.775833	0.943432	0.475703	0.958637
CABYR	-0.780278	0.0470564	-0.82491	-0.646503	-0.82491	0.429372	1.86072
CAGE1	1.70513	0.191613	-0.212374	0.56288	-0.212374	-2.99272	-2.10096
CALR3	1.47386	-0.359354	0.110041	-0.187245	0.110041	-0.902405	-0.0736045
CCDC110	1.64291	0.42739	-0.532501	-0.0487174	-0.532501	0.23131	0.125587
CCDC62	0.60794	-0.458247	-0.406584	1.30789	-0.406584	-1.06177	0.440034
COX6B2	-0.141522	-1.1129	-0.197797	-0.790003	-0.197797	-0.340857	-0.737651
CRISP2	0.168251	-0.19296	-0.257401	0.823643	-0.257401	0.207222	0.599805
CSAG1	-0.405196	-1.14842	-0.674492	-0.321118	-0.674492	0.300821	-0.8745
CSAG2	-0.193777	-0.778092	-0.321466	-0.562026	-0.321466	0.609321	-1.20856
CT45A1	-0.489429	-0.539836	2.06841	-0.55025	2.06841	-0.597307	0.945295
CT47A2	0.295535	0.796323	1.42902	2.60848	1.42902	0.0865784	-0.572568
CTAG1B	1.76837	0.139346	1.61699	-0.339337	1.61699	-0.175055	0.0650187
CTAG2	0.528165	1.12216	0.686919	-0.184612	0.686919	-0.382253	-1.12019
CTAGE1	0.582862	-0.0916472	2.31419	3.28531	2.31419	0.914737	-0.110889
CTCFL	0.396055	0.279235	1.33864	2.7783	1.33864	0.97455	0.402237
CXorf48	-0.784289	-0.33997	0.153908	1.12956	0.153908	-0.0696239	-0.258622
CXorf61	1.31078	-1.08951	-0.658187	-0.727968	-0.658187	0.424956	0.889078
DDX43	-0.437536	-0.221308	1.02211	-0.497353	1.02211	-0.196424	-0.211124
DDX53	-0.30195	-1.33546	-0.699297	-0.828292	-0.699297	0.576211	-0.169082
DKKL1	1.12257	-0.957369	1.1087	-0.622631	1.1087	1.08491	-1.00443
DPPA2	0.920318	-0.633469	-0.0873625	-0.52393	-0.0873625	-1.28397	0.64735
FAM46D	1.78592	-1.03261	0.589307	-0.794476	0.589307	0.241835	-0.619771
FATE1	1.79154	-0.000996737	-1.27497	-0.620815	-1.27497	0.404784	0.546121
FMR1NB	2.44758	-0.174806	-0.631703	0.31429	-0.631703	1.41395	-0.715836
FTHL17	-0.274852	-1.09086	-1.2938	-0.877556	-1.2938	0.290616	-1.43166
GAGE4	0.979071	0.447148	-0.217291	-0.199118	-0.217291	2.21559	0.487261
HORMAD1	-0.333723	0.757432	0.316853	-0.542717	0.316853	1.12086	1.91069
IGF2BP3	-0.579228	-0.791328	-0.906263	-0.766825	-0.906263	0.521795	-0.895474
IGSF11	2.23351	0.0102152	0.989686	0.961745	0.989686	0.734391	0.788676
IL13RA2	1.99586	-1.0473	-1.44889	-0.765415	-1.44889	0.256285	0.219164
LDHC	1.34777	-0.804389	1.8048	0.164767	1.8048	-0.26671	0.300037
LEMD1	-0.227982	-0.0904255	1.56187	-0.154237	1.56187	0.431212	-0.754728
LIPI	2.49153	-0.354848	-1.23121	-0.354364	-1.23121	-1.36277	4.69928
LUZP4	0.437196	2.026	-0.16982	-0.102576	-0.16982	1.37107	0.0851916
LY6K	0.248035	-0.515234	0.552344	-0.269689	0.552344	2.92282	0.74456
MAGEA1	-0.709139	-0.667898	-1.36986	-0.831812	-1.36986	1.25438	-0.102575
MAGEA10	0.0026243	0.777364	-0.217489	-0.342186	-0.217489	-0.337618	-0.827752
MAGEA11	0.804385	-0.789173	1.00415	-0.630452	1.00415	-1.91416	-0.320441
MAGEA12	0.391775	0.36269	0.229867	0.317487	0.229867	0.882008	-1.0326
MAGEA2	1.01514	-0.626185	0.169894	4.9914	0.169894	-0.450289	-0.328312
MAGEA4	-0.00888793	0.0163757	1.61115	-0.592716	1.61115	-0.426669	0.88453
MAGEA5	-0.381857	1.46517	1.05267	-0.588206	1.05267	0.367501	0.65132
MAGEA6	0.465044	-0.308946	1.37957	0.185307	1.37957	0.331416	-0.858692
MAGEA8	0.873662	-0.101079	-0.99967	-0.527142	-0.99967	-1.17578	0.265864
MAGEA9	-1.0622	-0.375568	0.787586	0.190086	0.787586	-1.38431	0.0102509
MAGEB1	-1.54688	0.972262	1.18142	-0.167668	1.18142	-0.681809	0.167455
MAGEB2	-1.29851	0.815374	0.2823	-0.469758	0.2823	-0.842106	1.63878
MAGEB3	-0.571259	0.584825	0.941486	0.161636	0.941486	0.240673	0.176901
MAGEB4	-0.865391	1.62593	-0.4174	-0.679328	-0.4174	1.90757	-0.281623
MAGEB5	-0.0472321	0.120241	-1.31408	-0.43196	-1.31408	-0.752016	-1.74704
MAGEB6	-0.326636	3.03844	-0.0262588	0.673191	-0.0262588	0.350342	-0.414598
MAGEC1	-0.979175	0.269782	1.81262	-0.336505	1.81262	-1.63597	-0.741875
MAGEC2	-0.856578	-0.0944111	-0.506949	-0.0548964	-0.506949	0.543602	-0.968008
MAGEC3	-0.661616	-1.17243	-0.903575	-0.324428	-0.903575	-1.43044	1.75009
MORC1	-1.38644	-0.724142	-1.53956	-0.780165	-1.53956	0.776162	-0.654922
NXF2	-0.97107	0.270941	-0.716341	-0.0994508	-0.716341	0.644241	-0.64397
ODF1	-0.223886	1.04808	1.11559	0.00678663	1.11559	-0.862519	0.907645
ODF2	-1.52099	-0.964198	-0.806966	-0.650263	-0.806966	0.923618	0.534515
ODF3	-0.931733	-1.22499	-0.359232	-0.792363	-0.359232	-1.38401	0.0105912
OIP5	-0.633506	-0.292095	0.613866	0.672638	0.613866	0.591054	1.81815
PAGE2	-0.962271	1.31129	-0.362578	-0.016489	-0.362578	-0.748268	0.352049
PAGE4	0.783934	1.28237	-0.165346	0.0728305	-0.165346	0.686155	1.38289
PAGE5	0.0805402	1.77561	-0.490873	-0.337175	-0.490873	-0.161444	-0.116403
PASD1	0.964643	-0.590185	0.0512965	-0.647377	0.0512965	-0.640639	-0.161018
PIWIL2	0.992661	-0.407811	1.75818	-0.335196	1.75818	0.783413	0.889689
PLAC1	0.918726	0.976923	2.86706	-0.106362	2.86706	0.0579015	-0.423178
POTEB-D	0.926927	-1.11817	1.25077	0.16273	1.25077	-0.475068	0.0942414
PRAME	-1.37363	-1.05357	-1.37157	-0.803088	-1.37157	-0.765781	1.18766
PRSS50	-1.111	-0.199317	-0.664886	-0.708637	-0.664886	-0.527749	-0.514832
SAGE1	-0.461477	4.10637	-0.159102	-0.560601	-0.159102	0.410276	-0.112132
SLCO6A1	-0.280827	0.195874	0.402871	0.815789	0.402871	0.209104	-0.359522
SPA17	-1.07096	-0.573	-0.885885	0.959947	-0.885885	-0.837708	-0.255409
SPAG9	-1.03219	0.680938	-1.0784	0.743845	-1.0784	-0.839496	-0.109949
SPANXC	-0.632531	1.10094	-0.286511	0.747579	-0.286511	-0.367677	1.96051
SPANXN5	-0.107243	-0.757115	-0.232588	0.467081	-0.232588	-0.693619	-1.08756
SPATA19	-0.752845	-1.02823	-0.832803	-0.81498	-0.832803	-0.0506017	-0.651737
SPO11	-0.781068	1.76513	-0.373301	1.2342	-0.373301	-0.188394	-1.34591
SSX1	-0.319072	-0.52574	-1.12939	-0.29906	-1.12939	-0.799364	-0.853589
SSX2	-0.687877	-0.786909	-0.516468	-0.0835733	-0.516468	-0.899324	-0.212249
SSX4	-0.473482	2.71173	-0.0772127	-0.822315	-0.0772127	0.854572	-1.10878
SYCP1	-0.761178	0.172926	-0.879472	-0.678203	-0.879472	0.767643	1.85967
TDRD1	-0.619112	1.41833	-0.306296	-0.474743	-0.306296	-0.630351	0.260114
TEX101	-0.458663	-0.472215	0.497842	-0.45504	0.497842	-1.08655	-0.815254
TEX15	-1.19847	1.59292	0.278958	0.980196	0.278958	0.319302	1.25225
TFDP3	0.796558	-0.372662	2.35989	0.56716	2.35989	-0.87377	-1.20551
THEG	-0.821162	-1.26163	-0.507906	-0.780251	-0.507906	0.290694	-1.43298
TMEFF1	-0.529986	0.399816	-1.06244	-0.529881	-1.06244	-0.305502	-0.193605
TMEFF2	-0.384616	0.310668	-1.00127	1.24567	-1.00127	0.270749	-0.863556
TPTE	-1.14119	-0.55248	1.15942	2.8281	1.15942	-0.550585	-0.698126
TSGA10	-0.46456	-1.09313	-0.593176	-0.820363	-0.593176	1.37537	-0.351639
TSPY	-0.966316	-1.05485	-1.39512	-0.824707	-1.39512	-0.655739	-0.92249
XAGE1B&E	-0.847877	-1.23105	-0.881854	-0.819502	-0.881854	-0.634001	-0.733479
XAGE2	-0.701139	-0.661233	-1.04733	-0.121437	-1.04733	3.96187	-0.0670972
ZNF165	-0.947898	-0.407819	-0.605557	2.73375	-0.605557	0.0643106	0.73422

## Sheet: Data 3f. WNT
	HCC4017	NCI-H1299	SAOS2	SK-MEL-2	SK-MEL-37	SK-OV-3
ACRBP	-0.563381	2.43453	-0.987037	-0.817814	-1.50246	-0.669007
ACTL8	0.756102	2.76705	-0.99813	-1.4037	-0.186167	-0.683946
ADAM2	-0.761954	0.962837	-1.10364	-1.01224	-1.79322	-1.34639
AKAP3	-1.23627	1.06107	-1.25206	-1.34617	-2.23309	-1.11209
ARMC3	-0.681585	2.96607	-0.74112	-0.394512	-1.14537	-1.37282
ATAD2	0.286891	0.649035	-1.85164	0.376089	-1.55599	-1.62341
BAGE	-0.970845	-1.09726	-1.11094	0.00463588	-1.80541	-1.12529
BRDT	-0.126291	1.90195	-0.622075	0.37606	-1.33172	-0.858834
CABYR	1.38526	3.23236	-0.588656	-0.287008	-1.51852	0.278608
CAGE1	1.16837	-0.694045	-0.86459	-1.32902	-1.89787	-0.329621
CALR3	0.959886	-0.897467	-0.269409	-0.247142	-1.19627	-0.851281
CCDC110	-0.764975	-0.257155	-1.34321	-1.35758	-1.66402	-0.404339
CCDC62	-0.537217	-0.816715	-1.17854	-0.92611	-1.69689	0.784843
COX6B2	0.207002	-1.33336	0.117525	0.292047	-0.937845	-0.335414
CRISP2	-0.820022	-1.12462	-1.01613	-0.598577	-0.72509	-1.06844
CSAG1	0.800314	0.876867	-1.14028	-0.929243	-2.06125	-1.13787
CSAG2	-1.55124	-0.608208	-1.47428	-1.21871	-1.79453	-1.54183
CT45A1	1.10744	-0.457543	-0.66161	0.519917	-1.29989	-0.495062
CT47A2	3.03099	2.58803	-1.45241	0.178324	1.26573	-1.54198
CTAG1B	0.673499	2.74977	-0.262029	-0.505349	-1.68853	-1.16496
CTAG2	1.47755	0.706308	0.162182	-0.289641	-0.647331	0.22335
CTAGE1	0.0393007	-0.524257	-0.379032	-0.659732	-1.552	-0.367489
CTCFL	-0.184793	1.36667	-0.75182	0.931705	-1.11194	-1.31842
CXorf48	0.154654	-1.27623	-1.28886	-1.30375	-1.99377	-1.28713
CXorf61	-0.0704546	-0.789191	-1.57302	-0.377272	-1.28021	-1.37266
DDX43	0.698597	-0.562793	0.244952	1.31926	-0.975075	-0.732021
DDX53	0.404161	-0.946347	-1.25404	-0.619769	0.15812	-0.640033
DKKL1	0.0816589	0.0417452	-1.34127	0.802244	-0.742878	1.59996
DPPA2	0.745754	2.45998	-1.3087	-0.299935	-1.2503	-1.21425
FAM46D	-0.140399	-0.201801	-1.04524	0.249852	-1.0664	-1.35724
FATE1	0.407526	-0.738618	-0.761674	-0.690974	-2.15975	-0.908594
FMR1NB	-0.330757	0.488845	-1.63471	-0.480746	-0.657476	-1.47418
FTHL17	-1.20647	3.65021	-1.53796	-0.123676	-1.00894	-0.422802
GAGE4	-0.184117	2.86525	-0.758836	-0.184841	-1.4637	0.341273
HORMAD1	-0.0347639	2.99728	-1.22182	-1.08909	-1.69868	-1.09478
IGF2BP3	0.150569	0.705525	-0.573714	-1.17006	-1.83782	0.489112
IGSF11	0.810561	-0.740632	-1.4912	-0.00842374	-1.31203	-1.27571
IL13RA2	0.545482	-0.953977	-1.16204	0.366297	-1.80981	-1.62537
LDHC	0.242408	-0.842629	0.263401	-1.0344	-0.369608	-1.05609
LEMD1	0.967111	3.89625	-0.737007	-1.23033	-0.879924	-0.496051
LIPI	-1.30534	0.0810092	-0.436441	-0.229845	-1.21841	-0.50182
LUZP4	0.00643313	2.7348	-1.39337	-0.371494	-1.19652	-1.13319
LY6K	3.68655	0.603082	-0.437375	0.621652	-0.316183	-0.323043
MAGEA1	0.335228	3.60979	-1.52621	-0.788216	-1.68463	-1.48464
MAGEA10	-0.656956	-0.492695	-1.0421	0.109904	-0.50787	-1.17788
MAGEA11	-1.03729	-0.323764	-1.74957	0.79941	-1.11469	-1.15254
MAGEA12	-0.811452	-0.202138	-0.818805	0.00428155	-1.13076	-0.59709
MAGEA2	0.746511	-1.44963	-1.52005	-0.564996	-1.89219	-0.24942
MAGEA4	-1.50515	-1.32912	-1.03784	-1.20758	-2.04211	-1.04098
MAGEA5	0.287704	1.24872	-1.37168	-0.480435	-1.72531	0.473901
MAGEA6	0.274706	-1.42429	-0.0720413	-1.94302	-0.573135	-0.0884091
MAGEA8	-0.576321	-1.64503	-0.61469	-0.760436	-1.98651	-1.73131
MAGEA9	-0.28348	-1.49699	-1.50967	-0.703463	-1.9655	-1.41174
MAGEB1	-0.17921	-0.344449	-0.194029	-1.25686	-0.613776	-0.946716
MAGEB2	-0.157826	0.698033	1.77505	-0.726644	-1.15898	0.272551
MAGEB3	0.458448	-0.76024	-0.326086	-0.681318	-0.902855	-1.04257
MAGEB4	-1.66084	7.31822	-1.54208	-0.508231	-1.94393	-1.27408
MAGEB5	-0.655845	-0.615472	-1.38156	-1.04009	-2.1453	-1.85163
MAGEB6	-0.958837	4.43464	-1.2243	-0.372541	-0.476777	0.259779
MAGEC1	0.25319	-0.0544183	-0.514401	-0.150002	-1.58682	-1.25601
MAGEC2	-0.316674	2.57393	-0.364525	-0.295305	-1.74334	-1.29567
MAGEC3	-0.159522	-2.02762	-0.024932	-0.425392	-2.2265	-0.279758
MORC1	1.17363	-0.0217686	-0.45982	-1.54259	-2.14243	-1.92876
NXF2	1.73496	0.463841	-0.677086	-0.887089	-1.14804	-0.609777
ODF1	0.256163	-0.960628	-0.828487	0.826838	-1.1301	-0.858231
ODF2	-1.25293	-0.695605	-1.4258	1.65593	-1.16086	-0.29396
ODF3	-1.11716	-1.14622	-1.73904	-0.287444	-1.73643	-1.71458
OIP5	-0.611862	-1.45811	-0.90401	-0.954799	-1.54251	-0.538729
PAGE2	1.93778	0.56625	-0.281887	-1.47955	-1.56833	-0.905327
PAGE4	-0.328251	8.41442	-0.628042	1.08594	-1.61414	-0.983523
PAGE5	0.878581	4.01733	1.34573	-0.912006	-0.182908	-1.1341
PASD1	0.327278	-1.09909	-1.84335	-0.652289	-2.15298	-1.62884
PIWIL2	0.276529	-1.15147	-0.908445	0.495512	-1.05966	-1.42151
PLAC1	0.212746	-0.882162	-0.729407	0.589059	-1.28302	-1.37177
POTEB-D	-1.04704	-0.380444	-0.159017	-1.90719	-2.17514	0.450196
PRAME	-0.400876	1.91745	-0.510975	-1.16593	-1.45271	-0.0926369
PRSS50	-1.54267	-0.00272328	-1.30118	-0.106319	-1.71005	-1.20038
SAGE1	-0.527716	1.35908	0.642534	-0.282611	-0.824531	-1.20672
SLCO6A1	-0.955511	-1.26357	-0.662428	-0.0632426	-1.4648	-1.15612
SPA17	1.69068	-1.4271	-0.358955	-1.10215	-1.51924	-0.882574
SPAG9	-0.772162	-1.16303	-1.37223	-0.588196	-2.01145	-1.63339
SPANXC	-0.682089	2.52506	-1.05354	1.65536	-1.36907	-1.24504
SPANXN5	-0.0523855	-0.810392	-2.0748	-0.571914	-1.86458	-2.11337
SPATA19	0.358707	-1.33449	-0.493937	-1.10394	-2.04253	-0.0461804
SPO11	-0.587247	0.189792	-1.93494	0.581892	-1.74374	-1.79459
SSX1	-0.581819	-2.01577	-1.01354	1.74468	-1.75667	-1.74973
SSX2	2.65158	-1.08442	0.117418	-0.541862	-1.82495	-0.761176
SSX4	1.09356	4.12332	-0.678056	-0.0515804	-0.872957	-0.879475
SYCP1	-0.686679	-1.42917	-1.53767	-0.485525	-2.19504	-2.07854
TDRD1	0.0797003	0.811646	-1.56608	-0.805769	-1.78066	-1.12574
TEX101	0.00181598	-0.129579	-0.0814624	0.84488	-0.664189	-0.555339
TEX15	-0.156586	-0.844072	-0.187683	-1.03404	-1.35975	-1.22651
TFDP3	-1.14307	-1.11439	-1.1136	0.114431	-0.391278	-0.804244
THEG	2.02681	-1.76732	-1.42079	1.07947	-1.84146	0.0828975
TMEFF1	-0.256401	1.73707	-1.6414	-0.264122	-1.11351	-0.57701
TMEFF2	-0.46642	-0.837795	-1.70386	-0.174879	-1.82772	-1.43003
TPTE	-0.284444	-1.16153	-1.27991	-1.09922	-0.283975	-1.29894
TSGA10	0.663154	2.17787	-1.45178	-0.784599	-1.19686	-0.790459
TSPY	-1.13884	-0.819923	-1.66038	-1.68447	-2.07991	-1.90904
XAGE1B&E	-0.139878	0.705454	-1.60114	0.221249	-1.56691	-1.40548
XAGE2	-1.88354	-2.21965	-1.89799	-0.0327089	-2.06419	-2.00947
ZNF165	-1.46767	-2.00872	-1.75381	-0.625403	-1.83936	-1.9434

## Sheet: Data 3g. NF-Kb
	LnCAP	NCI-H1299	SK-MEL-2	SK-MEL-37	WHIM12
ACRBP	0.344538	0.814993	1.20837	0.35404	-0.483991
ACTL8	2.06052	-0.0532163	-0.701232	0.231616	1.48057
ADAM2	1.2112	0.0944918	0.453704	0.645051	-0.737254
AKAP3	1.30145	0.758772	1.1374	1.79939	0.144068
ARMC3	-0.708381	1.89271	0.418588	1.63421	1.66067
ATAD2	0.38005	-0.276293	0.0687064	0.0300101	-0.708542
BAGE	-0.119878	1.70249	0.678706	0.535778	-0.509189
BRDT	-1.17242	3.99029	-2.33615	-1.36445	-0.104701
CABYR	-0.430884	5.09183	-0.339152	-0.577017	0.153832
CAGE1	1.31469	-0.055922	-0.992822	0.644767	-2.85124
CALR3	-1.63333	-0.437225	0.255935	1.09262	0.571706
CCDC110	-0.963157	-0.154092	-0.720044	1.04878	0.2613
CCDC62	0.395578	0.397873	0.0636016	0.239959	-0.524765
COX6B2	-0.801403	-0.0679975	-1.13339	-0.724676	0.206934
CRISP2	-0.544883	1.45026	-0.842106	-0.979222	-1.02754
CSAG1	-0.459401	0.707167	-0.716924	-0.713983	1.21886
CSAG2	0.130963	0.66539	-1.48034	0.363136	0.859632
CT45A1	1.12771	0.205006	0.00395722	0.0873725	-0.162671
CT47A2	-0.76463	-0.746434	-0.871728	-0.950254	0.198779
CTAG1B	-1.17359	-0.170341	-1.39156	2.50187	-0.909192
CTAG2	-0.914684	-0.419295	-0.548444	-0.803326	-1.25649
CTAGE1	-0.783274	-0.261974	0.602106	0.0231336	-1.35023
CTCFL	0.440427	0.00618814	-0.692784	0.401671	1.35447
CXorf48	-0.629073	0.31498	-1.22669	-0.0733531	0.219013
CXorf61	-0.368145	-0.158552	0.093827	-0.658113	-1.34888
DDX43	-1.10911	0.289491	-0.512648	0.32914	0.266554
DDX53	-1.45453	-0.5502	0.0583528	-1.35189	0.483274
DKKL1	-0.853199	-0.362221	1.45249	0.458192	0.247852
DPPA2	-0.119207	0.0937707	0.463411	-0.167945	0.706923
FAM46D	-0.886097	1.54742	-0.864576	1.46487	-0.0302747
FATE1	-0.385821	0.215432	-0.601072	-1.08793	-0.494953
FMR1NB	0.729717	-0.375821	0.543455	-0.0103455	-1.32984
FTHL17	1.47013	-0.256944	0.453823	0.37265	2.37262
GAGE4	-1.26605	0.171106	-0.946074	1.56827	0.389344
HORMAD1	-1.31634	0.260827	-1.55095	-0.051769	-0.297439
IGF2BP3	-0.0654251	0.267694	0.487229	-1.08463	2.90836
IGSF11	-1.35304	-0.593105	-0.45862	-0.139615	-0.981316
IL13RA2	-0.455473	0.294896	-0.943137	-0.11583	-1.56977
LDHC	-0.463359	-0.0183282	0.160384	3.38292	-1.04007
LEMD1	-0.305955	-0.010111	0.407046	1.0693	0.714062
LIPI	0.703273	-0.0730857	-0.734436	-0.762655	-0.542145
LUZP4	-1.09365	0.275209	-1.41925	-0.639446	0.0231347
LY6K	-0.394741	-0.376027	-0.490558	-0.635489	0.893827
MAGEA1	-1.24429	-0.453293	0.529282	0.220469	-1.03133
MAGEA10	-0.0199946	-0.654248	0.115632	0.292152	-1.24086
MAGEA11	-0.355644	0.0882497	-0.0922653	-0.706544	0.579731
MAGEA12	-1.27543	0.225057	-0.508053	0.281383	0.565014
MAGEA2	-0.848786	0.241606	0.589042	-0.76136	0.768347
MAGEA4	-0.327295	-0.125781	-1.35242	1.14645	-0.337406
MAGEA5	0.14368	-0.662532	-0.500005	-0.269261	0.0821199
MAGEA6	-0.382523	-0.901694	0.752257	-0.941911	1.21316
MAGEA8	4.01306	0.22129	1.35712	0.0695066	0.767525
MAGEA9	1.05043	-0.501228	1.96288	0.70064	-0.613247
MAGEB1	0.101273	2.55634	-0.552142	0.5118	-0.112949
MAGEB2	0.162039	1.13563	-0.40463	1.80576	-0.0305046
MAGEB3	-1.20873	3.2311	-0.00935174	-0.49625	0.530205
MAGEB4	0.944616	0.356234	-0.533262	0.863411	1.2991
MAGEB5	-0.593832	0.330399	-0.93333	-1.58045	-0.0264186
MAGEB6	1.06383	-0.709448	-1.0951	-0.270452	-0.310884
MAGEC1	0.0240622	-0.276085	0.212523	1.56311	-0.22108
MAGEC2	-0.578661	-1.0405	-0.913945	-1.57271	-0.805521
MAGEC3	1.42061	-0.384589	-0.624219	-1.97399	0.033002
MORC1	-0.0147941	-0.616383	-2.0409	-1.00388	-1.03466
NXF2	-0.0711716	-0.831499	-0.44172	-0.420404	0.406557
ODF1	0.73289	0.0467031	0.168272	1.14521	0.0552428
ODF2	0.744794	-0.313445	1.93949	-0.270767	3.50708
ODF3	1.10658	-0.120271	0.505573	-0.443842	-0.928781
OIP5	-0.698067	-0.867185	0.494366	-0.578954	-0.43499
PAGE2	-0.848295	-0.149757	0.930646	-1.45629	-0.585073
PAGE4	1.71002	-0.200076	-0.139957	1.47569	-0.701782
PAGE5	1.0952	0.0366996	0.373126	0.301585	0.16725
PASD1	-1.00364	-0.258221	0.607565	-1.13287	-0.543509
PIWIL2	0.503593	0.022972	2.00562	-1.15759	-0.659415
PLAC1	1.51775	-0.527462	-0.246689	-0.0973387	-1.13165
POTEB-D	2.41497	-0.588299	-0.376	-1.00113	-0.684613
PRAME	-0.277834	1.0688	-1.29262	-0.845468	-0.978218
PRSS50	-0.795746	-1.07879	-0.208234	0.564444	-0.356211
SAGE1	-0.811009	-0.400722	-0.565521	0.46489	-0.321002
SLCO6A1	-0.396486	-0.596456	0.817189	-0.513247	-0.653616
SPA17	1.13621	-1.46127	1.8826	-0.406739	-1.03111
SPAG9	-0.24394	-0.633727	1.21996	-0.415269	-0.428434
SPANXC	-0.625706	-1.16348	-0.132254	-0.914026	-0.685393
SPANXN5	-0.470329	-0.136837	0.670695	0.601471	1.92584
SPATA19	0.885935	0.375479	1.42968	-0.887764	0.866994
SPO11	0.525756	-0.209738	1.03249	1.51724	-0.640631
SSX1	0.216773	-0.782437	-1.02608	-0.372918	0.77176
SSX2	-0.708071	-0.486056	0.663339	-1.44339	-0.164727
SSX4	1.41008	-0.472774	1.50985	-0.253541	1.34802
SYCP1	-0.846415	-0.663462	0.127411	-0.755518	0.335059
TDRD1	-0.942623	-0.4408	-0.434101	1.25185	1.43666
TEX101	-0.143034	-1.23273	-0.395901	1.78418	1.13217
TEX15	1.03466	0.965686	3.54284	0.399794	1.30411
TFDP3	-0.045168	-1.22299	0.227219	-0.90713	-0.528843
THEG	1.15465	-0.976973	0.274466	-0.03925	-0.508884
TMEFF1	0.0157991	-0.473026	1.38152	0.825453	1.45937
TMEFF2	-0.0300474	-0.487721	1.71162	-1.67022	-1.21494
TPTE	1.92123	-0.178791	1.12217	0.54471	-0.19162
TSGA10	0.841041	-0.193487	0.653035	0.498503	0.0724817
TSPY	1.04515	-0.368855	1.02332	1.69824	1.34763
XAGE1B&E	0.351749	-1.29413	-1.07333	-0.873856	-0.445228
XAGE2	-0.715553	-0.933776	-1.69736	-1.38548	-1.37411
ZNF165	-1.38643	-0.922322	-0.739815	-0.0949274	-0.0920828
