# Supplementary material for: Comprehensive functional characterization of cancer–testis antigens defines obligate participation in multiple hallmarks of cancer
Source: Nat Commun. 2015 Nov 16;6:8840. doi: 10.1038/ncomms9840 (PMC4660212; doi:10.1038/ncomms9840)
Supplement: Supplementary Data 4 — (a-d) CTA's scoring in signaling screens (ligand induced or basal signaling). [file ncomms9840-s5.xlsx]

## Sheet: Description
siRNAs that exhibited a signficant effect in signaling screens as described in the materials and methods.
For HIF screen, only ligand induced values were used
For the WNT, TGFB, and NF-KB screens, values are either ligand induced or basal values.

## Sheet: Data 4a. Wnt
CTA	SK-MEL-37	SAOS2	SK-OV3	HCC4017	H1299	SK-MEL-2	SKOV6
ACRBP	0.543468						0.39
AKAP3	0.0386087
ATAD2	0.506481	0.302192
BAGE	0.334136	0.32551
CAGE1		0.393071
CCDC62	0.409123		0.639594
CSAG1	0.157353
CSAG2	0.341654
CT45A1		0.0191541
CXorf48	0.203978
DPPA2		0.32232	0.68464
FATE1	0.0892872	0.559073				0.486023
GAGE4	0.570256	0.391703
IGF2BP3	0.311739	0.474386
IGSF11	0.675053					0.582956
IL13RA2	0.331095					0.393584
MAGEA1	0.417591	0.588862				0.552663
MAGEA2	0.274173					0.440538
MAGEA4	0.170579	0.43019				0.391785
MAGEA5	0.38948
MAGEA6						0.239045
MAGEA8						0.373747
MAGEA9		0.508073				0.417362
MAGEB1		0.371719
MAGEB2		0.271984
MAGEB4	0.238417	0.411724		0.434033		0.522876
MAGEC1	0.485176	0.470961
MAGEC2	0.377025	0.309913
MORC1	0.101253					0.515739
ODF2				0.369359
OIP5	0.515796			0.452094
PAGE2		0.275149
PAGE5		0.497557		0.538198
PASD1	0.0939679
PLAC1		0.32567		0.464135
POTEB-D	0.0786541					0.263808
PRAME		0.352461
PRSS50	0.40003	0.622921		0.515683
SPAG9	0.191763	0.527816	0.706975	0.459006		0.385655
SPANX		0.389478
SPANXN5	0.293246	0.147988	0.121339			0.370595
SPATA19	0.170285
SSX1	0.367812					0.541362
SSX2	0.320633	0.581438
SYCP1			0.145404			0.38972
TFDP3		0.369269
THEG				0.431278
TMEFF1		0.50018				0.575051
TPTE		0.301675		0.425243
TSGA10				0.416999
XAGE2	0.155318	0.350282	0.193131
ZNF165	0.310676	0.369787	0.238784	0.37533	0.193647
Criteria: 1 cell line with a > 60 % signal reduction or reducing signal > 30 % in 2+ cell lines; all p vals< 0.05 by student's t

## Sheet: Data 4b. HIF
CTA	HCC4017	H1299	SK-MEL-2	SK-OV-3
BRDT		0.408123
CTCFL	0.357853
DDX53	0.326015			0.488739
DKKL1	0.341517		0.504151
IGF2BP3		0.332672		0.49934
LDHC				0.3261
MAGEA6		0.349267
PAGE4		0.316146
PIWIL2		0.391661		0.478858
POTEB-D		0.490806		0.450797
SAGE1		0.344205
XAGE1B-E				0.293798
Criteria: 1 cell line with a > 60 % signal reduction or reducing signal > 30 % in 2+ cell lines; all p vals< 0.05 by student's t

## Sheet: Data 4c. TGFB
CTA	SK-MEL-37	SK-OV3	HCC4017	H1299	WHIM12	SK-OV-6	SK-MEL-2
ACTL8	0.255854
AKAP3	0.475653				0.586195
AKAP3	0.475653				0.558334
ARMC3					0.221623
COX6B2	0.150842
CSAG1	0.519335			0.508204
CSAG1	0.519335			0.508204
CSAG2	0.330007
CT45A1	0.339262
DDX53	0.120751	0.634945		0.147938
DKKL1	0.282378	0.614399
DPPA2	0.359947
FAM46D	0.147327	0.625721
FATE1	0.283805				0.258926
FTHL17	0.0820345
IGF2BP3	0.169058
IL13RA2	0.170165
MAGEA1	0.117984						0.685819
MAGEA11	0.276232
MAGEA4	0.305888
MAGEA5	0.309432
MAGEB4	0.23782
MORC1	0.158574
ODF2	0.260663				0.42967
PASD1	0.26293
PRAME	0.140559	0.353938	0.600029
PRSS50	0.214787
SPATA19	0.131212
SSX4	0.125448
TMEFF1	0.35527
TSGA10	0.126982
XAGE1B-E	0.127659			0.349036			0.546814
ZNF165		0.66821			0.51128
Criteria: 1 cell line with a > 60 % signal reduction or reducing signal > 30 % in 2+ cell lines; all p vals< 0.05 by student's t

## Sheet: Data 4d. NF-Kb
CTA	SK-MEL-37	H1299	WHIM12	SK-MEL-2	LnCAP
ARMC3			0.45965		0.53878
BAGE	0.310594
BRDT				0.34699
CAGE1		0.679287		0.580965
CAGE1		0.679287		0.580965
CCDC62	0.226613	0.488839	0.437555
CSAG2	0.277277			0.496051
CT45A1	0.289765
DPPA2	0.228113
FAM46D	0.268506	0.581003	0.531246
FATE1	0.308202			0.649199
IGSF11			0.419227		0.527743
IL13RA2	0.313087			0.589619
LDHC	0.260132
MAGEA1	0.127383			0.688738
MAGEA11	0.290186	0.641009			0.556376
MAGEA5	0.272865			0.666802
MAGEB2	0.307468			0.683414
MAGEB3	0.252742	0.602452	0.418539
MAGEB4	0.322373			0.66101
MAGEB6	0.222018			0.563151
MORC1				0.398415
ODF1	0.326924
ODF2	0.227601
OIP5	0.295446
PRSS50	0.255545
SSX1	0.272406			0.575173
SSX2	0.280042
XAGE2	0.298292			0.458251
Criteria: 1 cell line with a > 60 % signal reduction or reducing signal > 30 % in 2+ cell lines; all p vals< 0.05 by student's t
