# Supplementary material for: Comprehensive functional characterization of cancer–testis antigens defines obligate participation in multiple hallmarks of cancer
Source: Nat Commun. 2015 Nov 16;6:8840. doi: 10.1038/ncomms9840 (PMC4660212; doi:10.1038/ncomms9840)
Supplement: Supplementary Data 5 — WHIM12-ZNF165-V5 ChIP-Seq. (a)WHIM12-ZNF165-V5 ChIP-Seq peaks and GREAT-associated genes. (b) GREAT-associated genes that comprise the enriched pathways generated from GREAT Pathway Analysis. [file ncomms9840-s6.xlsx]

## Sheet: Data S5a
			HOMER Defined Peaks and GREAT Associated Genes (TSS: Transcriptional Start Site)
Peak ID	Chromsome	Start Position	End Position	GREAT Associated Gene Regions (Distance to TSS)	Normalized Tag Count	p-value vs Input
chr4-1	chr4	122589496	122589652	QRFPR (-287393), ANXA5 (+28573)	54	2.75e-259
chr19-2	chr19	1252652	1252808	CIRBP (-16537), MIDN (+4178)	43.4	4.59e-162
chr8-1	chr8	145501746	145501902	SCXB (+11221), BOP1 (+13296)	40.4	2.04e-149
chr5-1	chr5	39074566	39074722	RICTOR (-143)	39.7	2.12e-103
chr16-11	chr16	75279255	75279411	CTRB2 (-38261), BCAR1 (+20572)	32.5	1.04e-112
chr5-3	chr5	171615671	171615827	STK10 (-403)	26.1	1.09e-45
chr8-3	chr8	101225181	101225337	SPAG1 (+54996), RNF19A (+90228)	24.2	9.08e-39
chr8-5	chr8	146052027	146052183	ZNF7 (-798)	23.8	6.24e-45
chr9-1	chr9	132539518	132539674	TOR1B (-25836), PTGES (-24252)	22.7	1.18e-58
chr16-23	chr16	66960955	66961111	RRAD (-1594)	21.9	8.8e-66
chr1-8	chr1	98511663	98511819	SNX7 (-615495), DPYD (-125126)	20	2.81e-38
chr17-3	chr17	71338446	71338602	CDC42EP4 (-30381), SDK2 (+301703)	19.6	2.81e-38
chr19-6	chr19	2096562	2096718	MOB3A (-371), IZUMO4 (-228)	18.9	1.61e-68
chr10-18	chr10	12238152	12238308	NUDT5 (-87), CDC123 (+269)	18.1	4.06e-44
chr7-5	chr7	47514915	47515071	TNS3 (+106749)	17.4	7.27e-31
chr19-7	chr19	11302026	11302182	C19orf80 (-48191), SPC24 (-35620)	17.4	2.5e-40
chr3-2	chr3	123553290	123553446	PTPLB (-249444), MYLK (+49781)	17	2.5e-40
chr4-6	chr4	119757129	119757285	SEC24D (+119)	17	1.23e-46
chr19-9	chr19	10056363	10056519	OLFM2 (-9371), COL5A3 (+64706)	16.6	7.55e-38
chr11-3	chr11	123045736	123045892	HSPA8 (-112913), CLMP (+20193)	16.2	7.98e-44
chr20-2	chr20	36829724	36829880	BPI (-102750), TGM2 (-36102)	16.2	7.55e-38
chr11-2	chr11	120043058	120043214	POU2F3 (-64213), TRIM29 (-34273)	15.9	2.09e-56
chr21-6	chr21	43682995	43683151	ABCG1 (+43806), TFF3 (+52633)	15.5	4.73e-41
chr10-26	chr10	44806519	44806675	HNRNPA3P1 (-520732), CXCL12 (+73948)	15.1	1.11e-39
chr16-38	chr16	473962	474118	RAB11FIP3 (-1628)	15.1	2.23e-28
chr21-7	chr21	46348655	46348811	ITGB2 (-7768), C21orf67 (+11095)	15.1	3.26e-63
chr10-27	chr10	94732059	94732215	CYP26C1 (-88884), EXOC6 (+123912)	14.7	2.55e-27
chr11-4	chr11	112028311	112028467	IL18 (+6451), SDHD (+70818)	14.7	2.55e-27
chr19-12	chr19	18385690	18385846	KIAA1683 (-449)	14.7	6.02e-19
chr11-5	chr11	728015	728171	TALDO1 (-19339), EPS8L2 (+21973)	14.4	2.57e-20
chr17-6	chr17	81103209	81103365	METRNL (+65720)	14.4	5.89e-23
chr10-30	chr10	79152778	79152934	KCNMA1 (+244721)	14	5.14e-22
chr11-6	chr11	14913861	14914017	CYP2R1 (-188)	13.6	2.45e-28
chr17-7	chr17	81103617	81103773	METRNL (+66128)	13.6	3.31e-24
chr20-3	chr20	4116105	4116261	RNF24 (-119967), SMOX (-13267)	13.6	3.31e-24
chr1-15	chr1	161736081	161736237	ATF6 (+125)	13.2	1.62e-53
chr1-14	chr1	208357798	208357954	CD34 (-273193), PLXNA2 (+59789)	13.2	5.42e-33
chr12-2	chr12	62996224	62996380	MON2 (+135705), PPM1H (+332363)	13.2	3.59e-43
chr2-15	chr2	38304197	38304353	CYP1B1 (-952)	12.8	4.52e-26
chr12-3	chr12	71950745	71950901	THAP2 (-106854), LGR5 (+117010)	12.8	1.09e-31
chr2-16	chr2	38604444	38604600	ATL2 (-90)	12.5	5.6e-40
chr7-7	chr7	73668587	73668743	RFC2 (+73)	12.5	2.12e-30
chr20-5	chr20	3788014	3788170	C20orf29 (-13079), CDC25B (+11691)	12.5	4e-16
chr20-6	chr20	57267668	57267824	NPEPL1 (-116)	12.5	5.6e-40
chr2-22	chr2	96192400	96192556	TRIM43 (-65288), TRIM43B (-41999)	12.1	7.42e-24
chr8-12	chr8	145115531	145115687	OPLAH (-25)	12.1	1.72e-17
chrX-5	chrX	13416666	13416822	EGFL6 (-170950), ATXN3L (-78226)	12.1	2.12e-38
chr1-18	chr1	203643444	203643600	LAX1 (-90762), ATP2B4 (+47607)	11.7	7.75e-37
chr3-3	chr3	61546466	61546622	PTPRG (-699)	11.7	1.27e-16
chr8-15	chr8	127888871	127889027	POU5F1B (-538908), FAM84B (-318238)	11.7	2.91e-19
chr10-36	chr10	75532030	75532186	FUT11 (+59)	11.7	7.75e-37
chr16-48	chr16	88840484	88840640	PIEZO1 (+10810), CTU2 (+67671)	11.7	7.75e-37
chr1-16	chr1	40723938	40724094	ZMPSTE24 (+283)	11.3	1.31e-26
chr4-12	chr4	183229025	183229181	ODZ3 (-15996)	11.3	1.31e-26
chr20-7	chr20	55787676	55787832	BMP7 (+53953), TFAP2C (+583396)	11.3	9.67e-11
chr10-48	chr10	62144653	62144809	CCDC6 (-478317), ANK3 (+4903)	11	2.24e-17
chr10-49	chr10	126920317	126920473	C10orf137 (-487689), CTBP2 (-203942)	11	2.24e-25
chr10-50	chr10	127575330	127575486	FANK1 (-9700), DHX32 (-5524)	11	4.19e-10
chr22-1	chr22	23568153	23568309	BCR (+45679), IGLL1 (+354264)	11	6.24e-15
chrX-7	chrX	2722924	2723080	GYG2 (-23861), XG (+52909)	11	9.44e-34
chr6-13	chr6	147178753	147178909	STXBP5 (-346663), C6orf103 (+258695)	10.6	1.86e-16
chr10-41	chr10	88515995	88516151	BMPR1A (-323)	10.6	9.44e-34
chr13-2	chr13	76056665	76056821	TBC1D4 (-493)	10.6	3.73e-24
chr2-28	chr2	204676382	204676538	CTLA4 (-56051), CD28 (+105262)	10.2	1.6e-11
chr4-16	chr4	154154994	154155150	MND1 (-110729), TRIM2 (+29474)	10.2	1e-30
chr6-12	chr6	37534193	37534349	CCDC167 (-66571), MDGA1 (+131495)	10.2	1.47e-18
chr9-9	chr9	134053827	134053983	PPAPDC3 (-111176), NUP214 (+52924)	10.2	1.47e-18
chr9-13	chr9	137787758	137787914	FCN2 (+15178), FCN1 (+21970)	10.2	5.99e-23
chr11-10	chr11	118286501	118286657	MLL (-20626), ATP5L (+14475)	10.2	5.99e-23
chr13-1	chr13	63217160	63217316	NONE	10.2	1.16e-38
chr20-8	chr20	49126453	49126609	PTPN1 (-360)	10.2	1.16e-38
chr22-2	chr22	18506469	18506625	MICAL3 (+778)	10.2	5.99e-23
chr1-21	chr1	201139795	201139951	IGFN1 (-20080), TMEM9 (-16241)	9.82	3.1e-29
chr10-56	chr10	77718982	77719138	ZNF503 (-557547)	9.82	1.52e-17
chr10-57	chr10	131820794	131820950	GLRX3 (-113767), EBF3 (-58781)	9.82	9.28e-22
chr2-42	chr2	231729493	231729649	ITM2C (-50)	9.44	9.23e-28
chr9-12	chr9	77703621	77703777	C9orf95 (-566), OSTF1 (+301)	9.44	1.51e-16
chr9-17	chr9	97889959	97890115	FANCC (+189954), C9orf3 (+368106)	9.44	9.23e-28
chr9-18	chr9	130007649	130007805	ANGPTL2 (-122683), GARNL3 (-19029)	9.44	1.51e-16
chr11-11	chr11	62553966	62554122	TMEM179B (-830)	9.44	1.39e-20
chr12-4	chr12	117256727	117256883	HRK (+62427), RNFT2 (+80709)	9.44	8.72e-14
chr20-9	chr20	47894641	47894797	ZNFX1 (+37)	9.44	8.72e-14
chr1-23	chr1	110577209	110577365	FAM40A (+46)	9.06	2.64e-26
chr2-37	chr2	54439701	54439857	TSPYL6 (+43630), ACYP2 (+97369)	9.06	2.64e-26
chr2-38	chr2	55180113	55180269	RTN4 (+97543), EML6 (+228042)	9.06	1.99e-19
chr2-41	chr2	174049155	174049311	CDCA7 (-170328), ZAK (+108668)	9.06	1.45e-15
chr2-43	chr2	239050537	239050693	FAM132B (-22018), SCLY (+81050)	9.06	2.64e-26
chr5-9	chr5	10525122	10525278	ROPN1L (+83226), DAP (+236187)	9.06	2e-09
chr5-8	chr5	131722428	131722584	SLC22A5 (+17105), IRF1 (+103959)	9.06	1.45e-15
chr12-5	chr12	92539917	92540073	BTG1 (-322)	9.06	1.45e-15
chr21-14	chr21	35899193	35899349	KCNE1 (-71208), RCAN1 (+88111)	9.06	5.78e-11
chr1-22	chr1	3459846	3460002	MEGF6 (+68135), ARHGEF16 (+88777)	8.69	2.74e-18
chr2-44	chr2	26256946	26257102	RAB10 (+295)	8.69	2.74e-18
chr2-45	chr2	61825837	61825993	XPO1 (-60497), FAM161A (+255363)	8.69	3.2e-10
chr2-46	chr2	85672998	85673154	MAT2A (-93025), CAPG (-35400)	8.69	3.2e-10
chr2-40	chr2	133173834	133173990	GPR39 (-235)	8.69	1.33e-14
chr5-12	chr5	149829606	149829762	RPS14 (-365)	8.69	2.74e-18
chr6-14	chr6	143832341	143832497	FUCA2 (+601)	8.69	7.25e-25
chr12-6	chr12	125424576	125424732	UBC (-25067), DHX37 (+49013)	8.69	3.2e-10
chr19-15	chr19	50117971	50118127	PRR12 (+23137), RRAS (+25351)	8.69	7.25e-25
chr1-27	chr1	29508516	29508672	SRSF4 (+43)	8.31	4.11e-08
chr3-5	chr3	98451570	98451726	ST3GAL6 (+76)	8.31	3.61e-17
chr8-26	chr8	138168800	138168956	NONE	8.31	2.87e-11
chr9-22	chr9	137518581	137518737	COL5A1 (-14993), RXRA (+300343)	8.31	1.91e-23
chr11-13	chr11	8932582	8932738	AKIP1 (-41)	8.31	2.87e-11
chr17-15	chr17	73937042	73937198	FBF1 (-1)	8.31	1.18e-13
chr17-16	chr17	78486215	78486371	NPTX1 (-35889), RPTOR (-32332)	8.31	2.87e-11
chr19-16	chr19	17895370	17895526	B3GNT3 (-10471), MAP1S (+65145)	8.31	1.91e-23
chr20-10	chr20	4048272	4048428	SMOX (-81100), RNF24 (-52134)	8.31	3.61e-17
chr20-15	chr20	33999727	33999883	UQCC (+140)	8.31	2.87e-11
chrX-12	chrX	153193584	153193740	ARHGAP4 (-1948)	8.31	1.18e-13
chr1-35	chr1	211751121	211751277	SLC30A1 (+900)	7.93	3.55e-28
chr2-52	chr2	393664	393820	FAM150B (-105434), TMEM18 (+283697)	7.93	3.55e-28
chr4-23	chr4	146540339	146540495	MMAA (-123)	7.93	4.81e-22
chr5-14	chr5	38329452	38329608	EGFLAM (+71019), LIFR (+265977)	7.93	8.65e-09
chr5-13	chr5	55479544	55479700	MAP3K1 (-631278), IL6ST (-188801)	7.93	4.57e-16
chr8-27	chr8	8860135	8860291	ERI1 (-101)	7.93	4.81e-22
chr8-28	chr8	56106530	56106686	TGS1 (-579183), XKR4 (+91591)	7.93	1.82e-10
chr10-62	chr10	13390399	13390555	SEPHS1 (-179)	7.93	1.82e-10
chr10-60	chr10	89621860	89622016	PTEN (-1257)	7.93	9.93e-13
chr11-16	chr11	64808739	64808895	SAC3D1 (+441)	7.93	4.57e-16
chr15-1	chr15	51057476	51057632	SPPL2A (+356)	7.93	4.81e-22
chr15-2	chr15	74346520	74346676	ISLR2 (-76145), PML (+59584)	7.93	4.81e-22
chr16-61	chr16	2301661	2301817	ECI1 (-137)	7.93	1.82e-10
chr16-62	chr16	3989221	3989377	CREBBP (-59178), ADCY9 (+176887)	7.93	4.57e-16
chr17-20	chr17	49012924	49013080	TOB1 (-69287), SPAG9 (+185224)	7.93	4.81e-22
chr17-18	chr17	61994373	61994529	CSHL1 (-5833), GH1 (+1747)	7.93	4.81e-22
chr20-16	chr20	56594298	56594454	PMEPA1 (-309345), PPP4R1L (+290119)	7.93	1.7e-09
chr1-30	chr1	20940591	20940747	PINK1 (-19279), CDA (+25225)	7.55	5.51e-15
chr1-28	chr1	54518417	54518573	TCEANC2 (-779), TMEM59 (+616)	7.55	4.21e-08
chr1-34	chr1	177178533	177178689	FAM5B (+37978), SEC16B (+760439)	7.55	1.15e-20
chr2-59	chr2	127838671	127838827	BIN1 (+26154), GYPC (+425065)	7.55	1.7e-26
chr3-6	chr3	123603428	123603584	MYLK (-357)	7.55	5.51e-15
chr3-8	chr3	124493297	124493453	UMPS (+44162), ITGB5 (+112769)	7.55	1.7e-26
chr5-15	chr5	131594120	131594276	PDLIM4 (+847)	7.55	5.51e-15
chr6-18	chr6	710809	710965	FOXQ1 (-601788), EXOC2 (-17778)	7.55	8.01e-12
chr7-14	chr7	1573565	1573721	MAFK (+3275), TMEM184A (+22423)	7.55	1.15e-20
chr10-67	chr10	6260911	6261067	PFKFB3 (+16149), PRKCQ (+361265)	7.55	5.51e-15
chr10-65	chr10	80917360	80917516	PPIF (-189782), ZMIZ1 (+88646)	7.55	4.21e-08
chr11-19	chr11	2906926	2907082	CDKN1C (-9)	7.55	5.51e-15
chr13-3	chr13	43321878	43322034	DNAJC15 (-275406), TNFSF11 (+173665)	7.55	5.51e-15
chr17-22	chr17	78038257	78038413	GAA (-37020), CCDC40 (+27904)	7.55	5.51e-15
chr19-17	chr19	2168792	2168948	SF3A2 (-67946), DOT1L (+4722)	7.55	1.15e-20
chr20-17	chr20	23338669	23338825	GZF1 (-6253), NXT1 (+7374)	7.55	1.11e-09
chr20-20	chr20	23618555	23618711	CST3 (-59)	7.55	1.7e-26
chr20-19	chr20	35492151	35492307	DSN1 (-90075), SAMHD1 (+88017)	7.55	4.57e-16
chr7-15	chr7	158622413	158622569	ESYT2 (-172)	7.18	2.64e-19
chr8-31	chr8	122101590	122101746	SNTB1 (-277359), HAS2 (+551962)	7.18	1.95e-07
chr8-35	chr8	141601443	141601599	EIF2C2 (+44125), CHRAC1 (+80124)	7.18	6.15e-11
chr9-25	chr9	66463301	66463457	FAM75A7 (-953769)	7.18	6.39e-09
chr12-8	chr12	31159200	31159356	DDX11 (-67501), TSPAN11 (+79440)	7.18	2.64e-19
chr16-70	chr16	56640153	56640309	MT2A (-2247)	7.18	6.15e-11
chr17-21	chr17	17415427	17415583	RASD1 (-15796), PEMT (+79489)	7.18	1.11e-09
chr17-24	chr17	62773079	62773235	SMURF2 (-114771), LOC146880 (+4465)	7.18	6.34e-14
chr17-25	chr17	79014125	79014281	BAIAP2 (+5256), AATK (+125669)	7.18	6.34e-14
chr19-19	chr19	3557731	3557887	MFSD12 (-238)	7.18	2.64e-19
chr19-18	chr19	18700274	18700430	C19orf60 (+857)	7.18	6.15e-11
chr19-20	chr19	33885219	33885375	CEBPG (+19867), PEPD (+127502)	7.18	2.64e-19
chr20-26	chr20	30284029	30284185	BCL2L1 (+26549), COX4I2 (+58416)	7.18	6.39e-09
chr22-4	chr22	32026311	32026467	PISD (+421)	7.18	6.34e-14
chr22-5	chr22	38396103	38396259	PICK1 (-57081), AK098727 (+14239)	7.18	6.34e-14
chr1-37	chr1	23158652	23158808	KDM1A (-187211), EPHB2 (+121399)	6.8	8.6e-07
chr1-43	chr1	23303067	23303223	KDM1A (-42796), EPHB2 (+265814)	6.8	5.75e-18
chr1-42	chr1	168148608	168148764	TIPRL (+515)	6.8	5.75e-18
chr1-44	chr1	201531844	201532000	NAV1 (-85528), CSRP1 (-55955)	6.8	4.49e-10
chr2-65	chr2	9450665	9450821	ASAP2 (+103849), ITGB1BP1 (+112900)	6.8	4.49e-10
chr2-60	chr2	69163779	69163935	BMP10 (-65208), GKN2 (+16245)	6.8	5.75e-18
chr2-71	chr2	172961914	172962070	DLX2 (+5486), DLX1 (+11784)	6.8	3.51e-08
chr2-72	chr2	223906363	223906519	KCNE4 (-10421), ACSL3 (+180709)	6.8	8.6e-07
chr4-30	chr4	2797992	2798148	TNIP2 (-39967), SH3BP2 (-21842)	6.8	4.49e-10
chr4-27	chr4	190556415	190556571	FRG1 (-305481), HSP90AA4P (+162194)	6.8	6.39e-09
chr5-23	chr5	9546488	9546644	SEMA5A (-333)	6.8	5.75e-18
chr5-25	chr5	36241093	36241249	NADKD1 (+729)	6.8	5.75e-18
chr8-30	chr8	61566345	61566501	CHD7 (-24901), RAB2A (+136954)	6.8	8.6e-07
chr8-36	chr8	86090819	86090975	CA13 (-66819), E2F5 (+1278)	6.8	6.92e-13
chr10-77	chr10	77160961	77161117	ZNF503 (+474)	6.8	4.49e-10
chr13-4	chr13	51163346	51163502	RNASEH2B (-320390), ST13P4 (+417270)	6.8	6.92e-13
chr13-5	chr13	101327227	101327383	TMTC4 (-202)	6.8	5.75e-18
chr15-3	chr15	76094454	76094610	CSPG4 (-89343), UBE2Q2 (-41090)	6.8	6.15e-11
chr20-24	chr20	3788818	3788974	C20orf29 (-12275), CDC25B (+12495)	6.8	4.49e-10
chr1-45	chr1	33283828	33283984	YARS (-273), S100PBP (+730)	6.42	7.17e-12
chr1-38	chr1	110186256	110186412	GSTM4 (-12364), AMPD2 (+23058)	6.42	3.11e-09
chr1-52	chr1	156896093	156896249	PEAR1 (+32648), ARHGEF11 (+118991)	6.42	7.17e-12
chr2-74	chr2	26847100	26847256	OTOF (-65612), CIB4 (+17033)	6.42	1.18e-16
chr2-68	chr2	129131765	129131921	HS6ST1 (-55672)	6.42	1.18e-16
chr3-9	chr3	48343073	48343229	NME6 (-303)	6.42	1.83e-07
chr4-37	chr4	190603833	190603989	FRG1 (-258063), HSP90AA4P (+209612)	6.42	7.17e-12
chr6-21	chr6	74363864	74364020	SLC17A5 (-205)	6.42	3.11e-09
chr9-33	chr9	86322601	86322757	AK300656 (-557), UBQLN1 (+489)	6.42	1.18e-16
chr10-70	chr10	14920542	14920698	SUV39H2 (-162)	6.42	3.11e-09
chr10-85	chr10	125854029	125854185	CHST15 (-2177)	6.42	1.18e-16
chr15-4	chr15	79280893	79281049	CTSH (-43551), RASGRF1 (+102244)	6.42	1.4e-21
chr17-26	chr17	5342268	5342424	C1QBP (+125)	6.42	3.11e-09
chr17-30	chr17	72772612	72772768	NAT9 (-220), TMEM104 (+68)	6.42	3.11e-09
chr17-32	chr17	73696504	73696660	ITGB4 (-20934), SAP30BP (+33183)	6.42	1.83e-07
chr19-22	chr19	782703	782859	PTBP1 (-14611), PALM (+73828)	6.42	3.11e-09
chr20-31	chr20	57032448	57032604	APCDD1L (+57423), VAPB (+68351)	6.42	1.83e-07
chr1-53	chr1	36839522	36839678	FAM176B (-49845), STK40 (+11885)	6.04	9.02e-07
chr1-46	chr1	118364536	118364692	GDAP2 (+107688), MAN1A2 (+454529)	6.04	2.3e-15
chr2-73	chr2	10526251	10526407	ODC1 (+62124), HPCAL1 (+83289)	6.04	2.04e-08
chr3-11	chr3	49060431	49060587	DALRD3 (-4492), NDUFAF3 (+1435)	6.04	2.04e-08
chr3-14	chr3	119890931	119891087	GSK3B (-77745), GPR156 (+72316)	6.04	2.04e-08
chr5-28	chr5	15012350	15012506	FBXL7 (-487877), ANKH (-140541)	6.04	9.02e-07
chr5-37	chr5	30581356	30581512	CDH6 (-612328)	6.04	2.3e-15
chr6-20	chr6	42090587	42090743	GUCA1A (-32479), TAF8 (+72414)	6.04	2.3e-15
chr8-38	chr8	125487070	125487226	RNF139 (+140)	6.04	2.3e-15
chr10-83	chr10	72165389	72165545	EIF4EBP2 (+1606), NODAL (+35998)	6.04	2.04e-08
chr10-86	chr10	129835476	129835632	MKI67 (+88914), PTPRE (+130229)	6.04	9.02e-07
chr14-5	chr14	92979671	92979827	RIN3 (-376)	6.04	2.3e-15
chr16-76	chr16	4527085	4527241	NMRAL1 (-2267), HMOX2 (+822)	6.04	2.3e-15
chr17-33	chr17	1994575	1994731	HIC1 (+35049), SMG6 (+212416)	6.04	2.04e-08
chr18-24	chr18	46365244	46365400	SMAD7 (+111759), CTIF (+299895)	6.04	2.04e-08
chr19-26	chr19	15392107	15392263	BRD4 (-923)	6.04	2.04e-08
chr19-24	chr19	55627857	55628013	PPP1R12C (+992)	6.04	7.02e-11
chr21-55	chr21	11186742	11186898	BAGE (-87883)	6.04	2.04e-08
chr22-8	chr22	43027318	43027474	POLDIP3 (-16434), ATP5L2 (+9211)	6.04	9.02e-07
chr1-65	chr1	144007734	144007890	PPIAL4G (-239931), PPIAL4A (+356434)	5.66	4.2e-06
chr2-90	chr2	193365520	193365676	TMEFF2 (-305954)	5.66	4.22e-14
chr2-82	chr2	208498038	208498194	CCNYL1 (-78148), METTL21A (-8143)	5.66	4.2e-06
chr2-83	chr2	220083690	220083846	ABCB6 (+1406), ZFAND2B (+12230)	5.66	6.47e-10
chr3-16	chr3	50374368	50374524	TUSC2 (-8778), RASSF1 (+3921)	5.66	6.47e-10
chr4-40	chr4	15683239	15683395	FAM200B (-35)	5.66	1.26e-07
chr4-49	chr4	101942189	101942345	EMCN (-503017), PPP3CA (+326361)	5.66	6.47e-10
chr4-44	chr4	119274087	119274243	PRSS12 (-243)	5.66	4.22e-14
chr5-55	chr5	28035614	28035770	CDH9 (-997003)	5.66	1.26e-07
chr5-58	chr5	36999797	36999953	NIPBL (+123014), C5orf42 (+249655)	5.66	1.26e-07
chr5-38	chr5	41837818	41837974	PLCXD3 (-327166), OXCT1 (+32895)	5.66	4.2e-06
chr5-60	chr5	53650535	53650691	HSPB3 (-100818), ARL15 (-44210)	5.66	1.99e-18
chr5-42	chr5	139037425	139037581	PSD2 (-137903), CXXC5 (+9202)	5.66	6.47e-10
chr6-22	chr6	37400887	37401043	FTSJD2 (+58)	5.66	1.26e-07
chr6-23	chr6	158478194	158478350	SYNJ2 (+75384), SERAC1 (+111040)	5.66	4.22e-14
chr8-43	chr8	22224588	22224744	SLC39A14 (-384)	5.66	4.22e-14
chr8-46	chr8	74473353	74473509	STAU2 (+185731), RDH10 (+266594)	5.66	4.22e-14
chr9-38	chr9	100459583	100459739	XPA (+30)	5.66	7.02e-11
chr9-42	chr9	101014009	101014165	CORO2A (-59131), TBC1D2 (+3916)	5.66	1.26e-07
chr9-43	chr9	134604953	134605109	RAPGEF1 (-19802), MED27 (+350243)	5.66	6.47e-10
chr10-93	chr10	104473902	104474058	SFXN2 (-318), ARL3 (+210)	5.66	1.99e-18
chr10-94	chr10	114220843	114220999	TCF7L2 (-489088), VTI1A (+14165)	5.66	6.47e-10
chr11-23	chr11	112097046	112097202	PTS (+36)	5.66	4.2e-06
chr12-12	chr12	6982955	6983111	SPSB2 (-584)	5.66	6.47e-10
chr12-15	chr12	12870133	12870289	CDKN1B (-91)	5.66	1.99e-18
chr13-6	chr13	22245101	22245257	FGF9 (-36)	5.66	6.47e-10
chr13-7	chr13	30089876	30090032	SLC7A1 (+79871), MTUS2 (+491206)	5.66	6.47e-10
chr14-7	chr14	24505674	24505830	CPNE6 (-34984), DHRS4 (+82787)	5.66	1.26e-07
chr14-10	chr14	95927415	95927571	CLMN (-141248), C14orf49 (+14680)	5.66	1.26e-07
chr15-5	chr15	73075976	73076132	ADPGK (+72)	5.66	4.22e-14
chr18-26	chr18	59996975	59997131	ZCCHC2 (-193605), TNFRSF11A (+4505)	5.66	6.47e-10
chrX-24	chrX	153828598	153828754	CTAG1A (+15258), CTAG1A (+18846)	5.66	4.2e-06
chr1-62	chr1	44679179	44679335	DMAP1 (+132)	5.29	7.29e-07
chr1-63	chr1	94018287	94018443	FNBP1L (+104677), BCAR3 (+129020)	5.29	1.83e-05
chr2-84	chr2	63011509	63011665	OTX1 (-266350), EHBP1 (+78586)	5.29	6.84e-17
chr3-15	chr3	9811516	9811672	CAMK1 (+74)	5.29	7.29e-07
chr3-13	chr3	57996846	57997002	FLNB (+2797), DNASE1L3 (+203474)	5.29	7.29e-07
chr3-18	chr3	126701111	126701267	TXNRD3 (-327222), PLXNA1 (-6248)	5.29	7.24e-13
chr4-50	chr4	140216852	140217008	C4orf49 (-15438), NAA15 (-5746)	5.29	1.83e-05
chr5-48	chr5	5221080	5221236	ADAMTS16 (+80715)	5.29	7.29e-07
chr5-49	chr5	11134995	11135151	DAP (-373686), CTNND2 (+769037)	5.29	7.29e-07
chr5-61	chr5	88496905	88497061	MEF2C (-297061)	5.29	7.29e-07
chr5-62	chr5	108499799	108499955	PJA2 (+245798), FER (+416354)	5.29	7.29e-07
chr5-41	chr5	133842092	133842248	PHF15 (-19628), UBE2B (+135300)	5.29	7.24e-13
chr8-45	chr8	69774451	69774607	SULF1 (-604330), C8orf34 (+531572)	5.29	7.29e-07
chr8-51	chr8	128655185	128655341	MYC (-93052), POU5F1B (+227406)	5.29	7.29e-07
chr8-52	chr8	132994669	132994825	OC90 (+76880), EFR3A (+78391)	5.29	1.83e-05
chr8-53	chr8	135115403	135115559	ST3GAL1 (-531298), ZFAT (+609811)	5.29	7.29e-07
chr9-41	chr9	94137568	94137724	AUH (-13440), NFIL3 (+48498)	5.29	1.83e-05
chr11-24	chr11	576408	576564	PHRF1 (+3)	5.29	6.84e-17
chr12-14	chr12	6202257	6202413	ANO2 (-146937), VWF (+31501)	5.29	7.29e-07
chr13-8	chr13	113847222	113847378	PCID2 (+15729), PROZ (+34332)	5.29	1.83e-05
chr14-8	chr14	39519823	39519979	CLEC14A (-794327), SEC23A (+52536)	5.29	5.6e-09
chr14-11	chr14	96553018	96553174	BDKRB2 (-118039), C14orf132 (+47435)	5.29	6.84e-17
chr15-6	chr15	82337522	82337678	MEX3B (+761)	5.29	6.84e-17
chr16-83	chr16	21313131	21313287	CRYM (+1195), ANKS4B (+68193)	5.29	6.84e-17
chr16-84	chr16	31483559	31483715	TGFB1I1 (+161)	5.29	6.84e-17
chr17-39	chr17	25284933	25285089	WSB1 (-336095)	5.29	7.24e-13
chr17-36	chr17	79651467	79651623	ARL16 (-591), HGS (+583)	5.29	5.6e-09
chr19-27	chr19	6926335	6926491	EMR1 (+38831), EMR4P (+64444)	5.29	7.24e-13
chr22-9	chr22	50920745	50920901	MIOX (-4390), ADM2 (+838)	5.29	7.24e-13
chrX-23	chrX	150885747	150885903	CNGA2 (-17393), FATE1 (+1317)	5.29	5.6e-09
chr2-85	chr2	66660367	66660523	MEIS1 (-2087)	4.91	7.29e-07
chr8-44	chr8	29513038	29513194	DUSP4 (-304849), TMEM66 (+427533)	4.91	2.19e-15
chr8-47	chr8	78817787	78817943	PEX2 (-904585), PKIA (-610471)	4.53	3.4e-07

## Sheet: Data S5b
GREAT Pathway Analysis (Associated with Figure 5c)
ALK1 Pathway	TGFβ Receptor Signaling	ALK1 Signaling Events	BMP Receptor Signaling	Calcineurin-dependent NFAT Signaling	Regulation of p38α and p38β	Regulation of p38α and p38β
ATF6	ATF6	ATF6	ATF6	BCL2L1	ATF6	ATF6
BCL2L1	BCL2L1	BCL2L1	BCL2L1	CREBBP	BCL2L1	BCL2L1
BMP7	CDC25B	CDC25B	BMP7	CTLA4	CDC25B	CDC25B
CDC25B	CREBBP	CREBBP	BMPR1A	GSK3B	CREBBP	CREBBP
CREBBP	CTLA4	CTLA4	CDC25B	MAP3K1	CTLA4	CTLA4
CTLA4	DLX1	DLX1	CREBBP	NUP214	GSK3B	GSK3B
DLX1	E2F5	E2F5	CTLA4	PRKCQ	MAP3K1	MAP3K1
E2F5	GSK3B	GSK3B	GSK3B	PTPN1	MEF2C	MEF2C
GSK3B	HSPA8	HSPA8	MAP3K1	RCAN1	NUP214	NUP214
HSPA8	ITGB5	ITGB5	MEF2C	XPO1	PRKCQ	PRKCQ
ITGB5	MAP3K1	MAP3K1	NUP214		PTPN1	PTPN1
MAP3K1	MEF2C	MEF2C	PRKCQ		RCAN1	RCAN1
MEF2C	MYC	MYC	PTPN1		XPO1	XPO1
MYC	NUP214	NUP214	RCAN1			ZAK
NUP214	PML	PML	SMAD7
PML	PRKCQ	PRKCQ	SMURF2
PRKCQ	PTPN1	PTPN1	XPO1
PTPN1	RCAN1	RCAN1	ZAK
RCAN1	SMAD7	SMAD7
SMAD7	SMURF2	SMURF2
SMURF2	XPO1	XPO1
XPO1	ZAK	ZAK
ZAK
