# Supplementary material for: Comprehensive functional characterization of cancer–testis antigens defines obligate participation in multiple hallmarks of cancer
Source: Nat Commun. 2015 Nov 16;6:8840. doi: 10.1038/ncomms9840 (PMC4660212; doi:10.1038/ncomms9840)
Supplement: Supplementary Data 6 — Global Modulation of TGFβ-responsive genes by ZNF165. (a) Fold change, FDR and T-test for all SUM159 +/- TGFβ-induced genes +/- siZNF165. (b) All significantly modulated following ZNF165 depletion across entire Affymetrix microarray regardless of TGFβ stimulation in SUM159 cells. (c) Fold change, FDR and T-test for all WHIM12 +/- TGFβ-induced genes +/- siZNF165. (d) All significantly modulated following ZNF165 depletion across entire Affymetrix microarray regardless of TGFβ stimulation in WHIM12 cells. [file ncomms9840-s7.xlsx]

## Sheet: Data S6a
All Significantly modulated genes following depletion of ZNF165 alone or in combination with TGFβ stimulation as defined by SAM analysis in SUM159 cells
Gene Name	FDR	Fold Change
AADAC	0.570393	3.81437
AASDH	3.74183	0.631165
AASS	0.957967	0.509927
ABCA1	0	4.42798
ABCA13	1.00587	1.98236
ABCB10	4.45799	0.63247
ABCB6	4.45799	0.665091
ABCC2	0.914024	0.479346
ABCD2	2.06286	0.360501
ABHD16A	2.48672	0.632925
ABI3BP	4.45799	1.34365
ABR	2.48672	1.37817
ABRACL	3.74183	0.627107
ACBD5	2.94216	1.40153
ACBD7	3.74183	0.689896
ACOT2	3.74183	0.676442
ACOX1	1.00587	0.468998
ACP6	1.6743	0.664194
ACPL2	1.00587	0.304864
ACSM3	0.914024	0.55496
ACSS1	3.74183	0.706504
ACTG1P4 // AMY2B	2.94216	0.620786
ACTN3	4.45799	0.767647
ACVR1B	4.45799	0.720739
ACVR2B	3.74183	1.52341
ACY3	3.74183	0.719393
ADAM19	0	5.49166
ADAMTS1	0.914024	2.96885
ADAMTS12	2.06286	0.648526
ADAMTS6	1.3119	2.1265
ADAMTS7	1.6743	1.84915
ADAMTS9	0.914024	1.94118
ADCK1	2.94216	0.705585
ADCK4	1.3119	0.604936
ADCY10P1	4.45799	0.55293
ADCY9	2.48672	0.651183
ADD3	4.45799	0.587973
ADI1	2.06286	0.670466
ADO	2.48672	1.68636
ADORA2B	2.94216	0.630024
ADRA1D	1.3119	1.86753
ADRBK2	2.94216	1.3289
ADSS	2.48672	0.73552
ADTRP	3.74183	1.49441
AFF2	0.914024	0.385258
AGFG2	2.06286	0.645446
AGGF1	4.45799	1.33085
AGPAT9	2.48672	0.681024
AGPHD1	3.74183	0.689079
AHR	2.06286	0.646984
AHRR	2.06286	0.670302
AIG1	3.74183	0.690042
AIM1	3.74183	0.521295
AJAP1	0.570393	3.18329
AJUBA	2.94216	0.663719
AK4	3.74183	1.3876
AKAP12	0	4.89359
AKT1S1	0.957967	0.483235
ALDH3A2	2.94216	0.655738
ALOX5AP	0.570393	4.44037
AMACR	2.06286	0.696502
AMBRA1	3.74183	1.35061
AMD1	4.45799	0.699019
AMIGO2	0	2.83461
AMOTL1	0.570393	2.4092
AMPD3	1.3119	1.66399
AMTN	0.570393	8.46752
AMY1A // AMY1B // AMY1C	2.94216	0.612012
AMY2B	2.94216	0.620786
AMZ1	2.94216	2.38814
ANAPC7	4.45799	0.787062
ANGPT1	3.74183	0.626829
ANGPTL4	0	5.45528
ANGPTL6	3.74183	0.768523
ANKH	2.48672	1.40242
ANKMY2	1.6743	0.632291
ANKRD1	2.94216	0.525002
ANKRD11	2.94216	1.64674
ANKRD27	2.94216	0.728741
ANKRD36C	4.45799	1.42112
ANKRD36C // ANKRD36	2.06286	1.54608
ANKRD46	4.45799	1.28257
ANKS1B	1.00587	0.476889
ANLN	4.45799	0.763023
ANO8	3.74183	0.715234
ANTXR2	0.570393	2.69116
ANXA3	2.48672	0.659496
AP1G2	2.94216	0.684774
AP1M1	1.6743	0.5634
AP3M2	4.45799	0.694711
AP5B1	2.48672	1.51246
AP5S1	4.45799	0.714848
APCDD1	1.3119	0.525207
APCDD1L	0.957967	1.6735
APLP2	1.3119	0.65045
APOBEC3F	3.74183	0.657284
APOL6	4.45799	0.742539
APOM	2.94216	0.677403
APOOL	0.889541	0.417255
APPL1	2.48672	0.571207
AQP9	3.74183	0.470586
AR	2.48672	0.674181
ARAP3	3.74183	1.33065
ARCN1	2.94216	0.713436
ARHGAP12	3.74183	0.660379
ARHGAP19	1.00587	1.70269
ARHGAP22	0.914024	1.84477
ARHGAP25	2.48672	0.722668
ARHGAP28	2.06286	0.584759
ARHGAP29	1.6743	0.331621
ARHGAP31	0.914024	2.071
ARHGAP35	2.48672	0.607203
ARHGAP42	2.48672	0.73296
ARHGAP5-AS1	0.570393	2.19164
ARHGDIB	0	2.76076
ARHGEF18	4.45799	1.34571
ARHGEF4	0.914024	1.91412
ARHGEF40	0.570393	1.88265
ARHGEF5	2.94216	0.703962
ARHGEF9	4.45799	0.751426
ARID4A	2.06286	0.697059
ARID5A	0	2.73516
ARID5A	1.6743	1.74974
ARID5B	0.957967	0.394013
ARL4C	1.3119	0.375208
ARL4D	1.6743	0.574621
ARL6	0.957967	0.518133
ARL6IP1	4.45799	0.72417
ARL6IP5	1.6743	0.610697
ARL6IP6	4.45799	0.795795
ARMC4	2.48672	0.61935
ARNTL2	2.48672	1.43708
ARRDC1	4.45799	1.37699
ARRDC2	1.6743	1.75236
ARRDC4	1.6743	0.408392
ARSJ	2.48672	0.690057
AS3MT	4.45799	0.64705
ASAP1	2.06286	1.49489
ASAP3	1.00587	0.561983
ASB8	2.94216	0.673133
ASPHD2	3.74183	0.670579
ASS1	2.94216	0.699845
ATF2	3.74183	0.739443
ATF7IP	3.74183	0.733826
ATG10	2.48672	0.647359
ATG2B	3.74183	0.749491
ATG4A	2.94216	0.662885
ATOH8	1.3119	0.350001
ATP11C	1.3119	1.75505
ATP13A2	1.3119	1.8185
ATP1B1	1.6743	0.681703
ATP1B3	2.94216	0.727224
ATP6V0A1	3.74183	0.723221
ATP6V1A	1.3119	0.575994
ATP6V1C1	2.94216	0.63903
ATP8B1	0.889541	0.439689
ATP8B2	2.06286	0.602572
ATRX	1.00587	0.435974
ATXN10	4.45799	0.773099
ATXN7	2.94216	1.44476
ATXN7L1	1.6743	0.605516
ATXN7L3B	2.94216	0.727456
AVPI1	1.3119	0.578111
AZGP1	2.06286	0.545471
B3GALT1	3.74183	0.611512
B3GALT6	4.45799	1.26857
B3GNT2	0.570393	2.95761
B3GNTL1	2.94216	1.50213
B4GALT6	2.48672	1.5119
BAG2	3.74183	0.713307
BAHD1	2.06286	0.658981
BAI2	1.6743	0.583694
BAK1P1	2.48672	1.37129
BAMBI	0.914024	2.69192
BATF3	2.94216	1.40156
BBS2	3.74183	0.757917
BBS9	2.94216	0.67199
BCAR3	3.74183	1.36875
BCKDHB	2.48672	0.677477
BCL2A1	0.570393	3.65147
BCOR	0.570393	2.3001
BDH1	1.3119	0.544109
BDKRB2	1.6743	0.545668
BECN1	0.957967	0.53615
BEND7	1.3119	1.76693
BEX1	2.94216	0.550063
BHLHE40	0	2.66432
BLID	3.74183	2.06917
BLM	3.74183	1.36183
BLOC1S2	0.914024	1.87536
BLOC1S3	0.957967	2.05597
BLVRA	4.45799	0.762469
BMF	0	6.43808
BMP2	0	9.21744
BMP2K	2.94216	0.722077
BMPR1B	2.06286	1.72427
BMPR2	0.570393	2.12057
BPGM	0.570393	2.55081
BRCC3	3.74183	0.609826
BRI3BP	2.94216	0.603417
BRP44	4.45799	0.724893
BRWD1	2.94216	1.37035
BSCL2	2.94216	0.648973
BTN3A3	2.94216	0.659261
C10orf54	0.889541	0.40945
C10orf57	1.3119	0.46095
C11orf41	0	2.80731
C11orf49	4.45799	0.759487
C11orf57	3.74183	0.638089
C11orf70	2.06286	0.545367
C12orf60	3.74183	1.3338
C12orf69	1.3119	2.60739
C15orf38	2.06286	0.640872
C15orf39	4.45799	1.41904
C15orf41	4.45799	0.731798
C15orf57	1.00587	1.80305
C15orf61	2.48672	0.625697
C16orf74	1.6743	1.91921
C16orf88	1.00587	0.553569
C17orf108	1.6743	0.640983
C19orf54	3.74183	0.735986
C1orf106	0.914024	2.48376
C1orf126	4.45799	1.28037
C1orf21	4.45799	0.628455
C1orf220	3.74183	0.757094
C1orf56	3.74183	0.690037
C1orf9	0.889541	0.42268
C1R	4.45799	0.593437
C1RL	1.3119	0.617215
C20orf112	1.3119	1.83794
C20orf194	2.48672	0.705817
C21orf91	3.74183	0.724826
C2CD2	2.94216	0.677292
C2CD3	3.74183	0.614456
C2orf29	1.3119	1.67538
C2orf43	4.45799	0.660522
C2orf69	1.6743	0.600538
C3AR1	3.74183	2.15551
C3orf58	2.48672	0.626254
C4orf33	2.94216	0.701389
C4orf34	4.45799	0.674281
C5orf28	4.45799	1.39824
C5orf43	0.957967	1.64544
C5orf62	3.74183	0.727409
C6orf120	2.48672	1.39498
C6orf211	1.6743	0.522409
C6orf62	2.48672	1.49475
C8orf73	4.45799	1.32619
C9orf116	4.45799	0.770933
C9orf3	3.74183	0.46675
C9orf41	0.570393	2.77472
C9orf9	2.48672	0.611253
CA9	2.06286	0.472023
CADM2	0.914024	0.541091
CADM3	0.889541	0.419251
CADPS2	1.00587	0.592006
CALCB	3.74183	0.631593
CALCOCO1	4.45799	0.751235
CALHM2	4.45799	0.729943
CALU	2.94216	0.69863
CAMK2D	2.94216	0.739124
CAMK4	2.94216	0.671204
CAMKMT	3.74183	0.640404
CAP2	1.3119	0.498176
CAPN1	3.74183	0.710846
CAPRIN2	4.45799	1.7246
CASD1	2.94216	0.744542
CASP7	0.889541	0.349296
CASP9	4.45799	0.737406
CBX1	3.74183	0.698347
CBX1P1	1.6743	0.588479
CBX4	3.74183	0.651826
CBX7	2.94216	1.53401
CBY1	3.74183	0.720527
CC2D2A	3.74183	0.750458
CCBE1	2.94216	0.640207
CCBL1	3.74183	0.730406
CCDC106	4.45799	0.744231
CCDC34	2.94216	0.709935
CCDC43	0.889541	0.389302
CCDC53	2.48672	0.71073
CCDC6	1.00587	0.633666
CCDC80	2.06286	0.589674
CCDC84	1.00587	0.575883
CCDC88C	2.94216	1.45439
CCDC93	2.48672	1.39127
CCDC99	3.74183	1.32263
CCL20	0.570393	3.30067
CCND1	3.74183	1.3888
CCND3	4.45799	0.719144
CCNE1	4.45799	1.59667
CCNE2	1.00587	1.72957
CCNJ	3.74183	1.47823
CCP110	2.94216	0.633138
CCS	3.74183	0.717734
CD109	2.94216	0.698214
CD22	3.74183	1.45432
CD24	2.94216	0.561807
CD3EAP	1.00587	1.90413
CDADC1	4.45799	0.778094
CDC34	1.00587	1.61184
CDC42EP2	2.48672	2.12729
CDC42SE1	2.48672	1.61012
CDC73	3.74183	0.731545
CDCA7	2.94216	0.634351
CDCA8	4.45799	0.683658
CDH18	0	0.262582
CDH20	2.06286	0.526814
CDH24	4.45799	0.662266
CDH6	1.6743	0.422944
CDH8	1.6743	0.601787
CDK14	1.3119	0.650563
CDK15	0.957967	0.401702
CDK17	2.94216	1.74326
CDK2AP2	2.06286	0.641609
CDK6	2.48672	1.5314
CDKN1A	0.914024	1.83035
CDKN1B	2.48672	0.68742
CDKN2B	1.00587	1.84643
CDKN2C	2.48672	0.512914
CDKN3	2.48672	0.667001
CDON	1.6743	0.605836
CDYL2	1.3119	1.61507
CEBPD	1.3119	0.53151
CENPM	3.74183	0.725908
CENPP	3.74183	0.762136
CEP170	1.6743	1.66222
CEP170P1	1.6743	1.82524
CEP19	1.6743	0.439165
CEP70	1.3119	0.605779
CEP97	1.6743	0.616934
CFB	3.74183	0.607322
CFL2	1.6743	0.532462
CGB5	4.45799	1.62443
CGB7	4.45799	1.6945
CHI3L1	2.48672	0.660481
CHMP7	3.74183	0.745637
CHN1	4.45799	0.668259
CHORDC1	4.45799	1.56945
CHPT1	2.48672	0.741715
CHRNA9	0	13.0903
CHST1	0.889541	0.37519
CHST11	2.06286	2.033
CHST3	2.94216	1.58614
CIC	0.914024	0.478901
CIDEC	2.94216	0.495974
CIT	2.94216	0.728432
CITED2	0.957967	0.460094
CITED4	1.3119	2.38875
CKAP5	4.45799	0.791913
CLASP1	0.889541	0.53057
CLASP2	4.45799	1.33145
CLIP2	4.45799	1.30793
CLN8	2.48672	1.74664
CLTCL1	2.48672	1.79172
CLU	1.6743	0.576202
CLUAP1	2.48672	0.636855
CMBL	2.94216	0.760383
CMKLR1	0.889541	0.503163
CMTM3	2.94216	1.4136
CMTM4	3.74183	1.43385
CMTM8	0.914024	0.551389
CNKSR3	1.3119	0.386272
CNN2	2.06286	0.594597
CNN3	2.48672	0.703617
CNNM4	0.570393	2.06434
CNOT6	2.06286	1.5855
CNP	2.94216	0.724601
CNR1	0.889541	0.235112
CNTLN	1.6743	0.553799
CNTNAP4	2.94216	0.659099
COL12A1	0.889541	0.484155
COL27A1	0.570393	2.36786
COL28A1	2.48672	0.703208
COL4A1	1.00587	1.75554
COL4A2	0.570393	1.8783
COL6A3	2.48672	1.57537
COL7A1	0	3.46513
COQ2	2.94216	0.673294
COQ7	4.45799	0.731144
CORO1A	3.74183	0.689609
COX17	2.06286	0.658724
CPD	2.94216	0.679689
CPEB2	2.06286	1.94508
CPNE2	3.74183	1.52545
CPNE3	2.48672	0.720115
CPNE8	3.74183	0.75153
CPPED1	3.74183	0.743805
CPT1A	4.45799	0.666687
CRAT	4.45799	0.717671
CREB3L1	4.45799	0.659302
CRELD2	1.3119	0.653459
CRISP3	2.48672	0.615351
CRISPLD1	1.3119	0.413752
CRISPLD2	0.649752	0.371872
CRLF2	2.94216	0.554043
CROT	0.957967	0.498478
CRTC1	4.45799	1.40068
CSF1	1.00587	0.620078
CSF2	0	6.9257
CSF2RA	2.06286	0.644482
CSF3	0.570393	12.0368
CSNK1D	2.06286	1.39996
CSNK1E	1.6743	1.5033
CSRNP1	0.914024	2.19949
CSRP2BP	1.3119	0.557863
CTDSPL2	3.74183	1.39948
CTGF	0	5.2914
CTNNBIP1	2.94216	0.680717
CTPS2	3.74183	0.707924
CTTNBP2	0.570393	2.19904
CUEDC1	3.74183	0.660191
CX3CL1	4.45799	1.43588
CXADR	2.48672	0.629994
CXCL1	2.94216	1.47493
CXCL2	1.6743	2.06681
CXCL3	0.570393	2.72833
CXorf24	3.74183	1.64473
CXorf57	2.06286	0.61246
CYB5A	1.6743	0.652948
CYB5R2	0.914024	2.74694
CYB5R4	2.06286	0.689919
CYBRD1	0.570393	1.80294
CYFIP2	1.00587	0.619015
CYP19A1	2.06286	0.351969
CYP27B1	2.06286	0.68605
CYP4B1	0	0.174104
CYP4F11	0.914024	0.50714
CYP4F22	3.74183	0.711428
CYTH1	0.570393	2.26544
CYTH3	4.45799	0.75651
CYTIP	0.889541	0.227477
DACT1	2.06286	1.54423
DAG1	2.94216	0.639725
DAGLB	0.957967	0.552087
DAP	0.914024	0.501541
DARC	3.74183	0.64488
DCAF6	1.3119	0.637656
DCLK2	0.957967	0.511875
DCLRE1A	4.45799	0.742783
DCP2	2.94216	0.696556
DDAH1	0.889541	0.393894
DDI2 // RSC1A1	1.00587	1.86589
DDIT3	2.48672	0.659296
DDO	3.74183	0.728455
DDR2	4.45799	0.607999
DDX52	1.3119	1.81129
DECR1	2.94216	0.745764
DEPDC1	1.6743	0.602834
DEPTOR	2.06286	0.574979
DFNA5	2.06286	0.661915
DGAT2	0.570393	2.37159
DGCR2	3.74183	0.64251
DGKA	1.6743	0.665673
DHRS7	1.6743	1.56678
DHX40	4.45799	0.745745
DHX58	3.74183	0.697792
DIP2B	2.06286	1.57041
DIXDC1	0.570393	2.36364
DKK1	1.3119	0.221166
DKK3	2.48672	0.673164
DLEU2	3.74183	0.683756
DLG1	2.48672	0.717423
DLK2	3.74183	0.704803
DLX2	0	3.57315
DMBT1	3.74183	0.667685
DMXL2	4.45799	0.744439
DNAH11	2.48672	0.650574
DNAJB5	0.570393	2.54632
DNAJC14	1.00587	0.582969
DNAJC25-GNG10	2.94216	0.743878
DNM3OS	2.06286	1.78857
DNTTIP2	3.74183	1.52141
DOCK11	0.889541	0.460901
DOCK3	4.45799	0.732871
DOCK4	1.00587	2.15877
DOLPP1	4.45799	0.693632
DONSON	1.3119	0.609297
DOT1L	3.74183	1.41552
DPF1	2.48672	0.64308
DPY19L1	0.570393	2.43808
DPYSL3	3.74183	1.52484
DSCC1	2.94216	0.593105
DSCR3	4.45799	0.70686
DTL	3.74183	1.45804
DUSP10	0.570393	2.08698
DUSP14	4.45799	0.75986
DUSP16	1.00587	2.3683
DUSP7	2.94216	1.42434
DUSP9	2.48672	0.716943
DUT	1.00587	0.521731
DVL1	2.94216	1.37595
DYRK2	3.74183	1.59663
E2F8	2.06286	0.569868
EBAG9	4.45799	0.771077
EBF1	0.889541	0.414196
ECHDC1	3.74183	1.34562
ECHDC3	2.06286	0.638675
ECT2	0.957967	0.551119
EDA2R	2.94216	0.643735
EDARADD	3.74183	0.727244
EDEM3	3.74183	1.49884
EDN1	0.570393	2.69574
EEF1A2	1.6743	0.636716
EFEMP1	0.914024	0.577848
EFHC1	0.957967	0.516884
EFNB1	0.957967	1.91951
EFR3A	2.48672	1.37483
EGR1	4.45799	1.60909
EGR2	0.570393	9.91955
EHD1	0.914024	1.96905
EHF	0.914024	4.38235
EIF2AK3	1.6743	0.625952
EIF2C1	3.74183	0.705599
EIF2C2	0.914024	1.88019
EIF2C4	1.00587	1.84018
EIF4A2	3.74183	1.31751
ELK3	1.6743	1.59343
ELL	1.6743	1.59208
ELMOD2	2.94216	0.637691
ELOVL4	2.48672	0.470076
ELOVL7	2.94216	0.701368
EMD	2.06286	1.56936
EML6	4.45799	0.758389
ENAH	4.45799	0.716403
ENC1	0.957967	2.59057
ENPP2	1.00587	0.548345
ENPP5	2.48672	0.525834
ENTPD5	2.48672	0.630984
ENTPD7	0.957967	2.04564
EPB41L4A-AS1	4.45799	1.36586
EPB41L4B	1.6743	0.569834
EPG5	4.45799	1.51461
EPHA3	2.06286	0.501777
EPHA4	2.94216	1.45119
EPHA7	0.889541	0.459156
EPHB2	2.94216	1.85912
EPHX1	1.6743	0.592061
EPHX2	2.48672	0.567819
EPS8	2.48672	0.716978
ERAP1	1.3119	1.75439
ERC1	3.74183	0.741669
ERCC1	4.45799	1.31109
ERMP1	3.74183	0.708768
ERO1L	3.74183	1.30115
ERRFI1	2.06286	1.49579
ERV3-1	3.74183	1.55592
ESM1	0.570393	9.25537
ETFDH	0.889541	0.398936
ETV6	4.45799	1.58994
EVI2B	2.48672	0.709196
EVI5L	4.45799	0.713469
EXOC2	2.48672	0.687922
EXOC5	4.45799	0.730451
EXPH5	2.94216	0.516866
EYA1	1.00587	0.409764
EYS	0.914024	2.14627
F2RL1	1.6743	1.52417
F2RL2	2.06286	0.625663
F3	0.570393	2.17922
FAIM	2.06286	0.60563
FAM104B	2.48672	0.681895
FAM111A	4.45799	0.757407
FAM111B	0.914024	0.474133
FAM115C	0.649752	0.341972
FAM116A	0.957967	0.604164
FAM123B	4.45799	0.760262
FAM125B	4.45799	1.39023
FAM126B	2.94216	0.579322
FAM13A	0.914024	0.464563
FAM160A1	2.94216	0.578231
FAM169A	3.74183	0.707588
FAM171B	2.94216	0.713058
FAM176A	2.48672	1.97458
FAM176C	1.00587	0.534934
FAM180A	0	4.17858
FAM19A3	2.94216	1.58271
FAM212A	4.45799	0.747432
FAM214A	4.45799	0.674851
FAM214B	2.48672	1.68638
FAM218A	1.6743	0.611349
FAM220A	2.06286	0.637071
FAM222A-AS1	0.914024	1.8991
FAM227A	2.94216	0.682084
FAM26E	2.06286	0.672002
FAM43A	1.00587	2.04564
FAM45B	4.45799	0.685764
FAM46B	2.06286	0.382043
FAM58A	3.74183	1.50457
FAM59A	1.6743	0.642481
FAM63A	4.45799	0.761007
FAM63B	0.889541	0.525824
FAM64A	4.45799	0.624137
FAM65B	0	0.161222
FAM82A2	3.74183	1.42917
FAM83G	4.45799	1.40931
FAM86A	3.74183	0.665497
FAM86B1	2.48672	0.555269
FAM86B2	1.00587	0.573166
FAM86C1	2.06286	0.608555
FAM86FP	3.74183	0.681243
FAM86JP	2.48672	0.625133
FAM8A1	2.48672	0.658756
FAM98A	2.94216	0.703222
FANCI	3.74183	0.730238
FAS	2.48672	0.670792
FAT1	1.6743	1.50815
FAT4	0.649752	0.368073
FAXC	2.06286	0.563164
FBLN5	1.00587	0.371386
FBN1	1.3119	0.503263
FBXL13	3.74183	2.0803
FBXL19-AS1	3.74183	0.752459
FBXL2	2.94216	0.61418
FBXO16	2.94216	0.522205
FBXO32	2.94216	1.41432
FBXO8	2.06286	1.50218
FBXW4	3.74183	0.729758
FCHO2	2.48672	0.701179
FCHSD2	2.06286	1.53737
FECH	2.48672	0.631578
FERMT2	3.74183	1.31364
FEZ1	2.94216	1.63858
FGF1	2.48672	2.05796
FGF12	3.74183	0.711724
FGF21	2.94216	0.613808
FGFR1	2.48672	1.44769
FGFR1OP2	4.45799	0.770653
FHL2	2.94216	1.40438
FHOD1	2.94216	1.68931
FICD	4.45799	0.605498
FIGN	0.914024	0.503014
FITM2	0.914024	0.507037
FJX1	2.48672	1.49066
FKBP4	3.74183	0.741519
FKBP5	2.06286	0.651764
FKBP9	3.74183	0.672436
FKBPL	4.45799	0.68419
FLI1	2.94216	1.42568
FLJ35776	0.957967	1.94493
FLJ36840	1.00587	1.76137
FLJ38109	0.570393	2.20736
FLJ45950	2.48672	3.22256
FLT3LG	1.3119	0.617069
FLVCR2	1.00587	0.303263
FMNL1	2.06286	0.642115
FMNL3	0	2.49365
FNDC3B	2.94216	1.61785
FNIP2	4.45799	1.46433
FOSB	0.570393	4.31328
FOXC1	2.48672	1.58584
FOXC2	3.74183	1.76207
FOXF2	0.957967	1.7658
FOXN2	1.00587	1.78536
FOXN3	3.74183	0.710713
FOXQ1	0.570393	2.15
FOXRED2	2.48672	0.650842
FPR1	0.957967	0.536256
FRG1B	3.74183	0.616374
FRMD5	3.74183	0.603995
FRMD6	0	2.2117
FRS2	3.74183	0.737361
FRY	2.48672	0.662911
FSD1	2.48672	0.663169
FTO	0.914024	0.55168
FTSJD2	4.45799	0.753472
FUCA1	0.889541	0.465186
FURIN	0.570393	1.99949
FZD7	2.48672	0.689435
FZD8	2.94216	1.66119
G2E3	4.45799	0.710917
GAB3	2.94216	1.57676
GABARAPL1	2.48672	1.89666
GABPB2	3.74183	1.37678
GABRA3	4.45799	0.777258
GADD45B	0.957967	1.73554
GAGE10	4.45799	1.34328
GALNS	3.74183	0.694116
GALNTL2	0.889541	0.375435
GAS1	2.94216	0.543501
GAS2L3	2.94216	0.646237
GATA2	2.06286	1.44633
GATA3	4.45799	0.79297
GBE1	3.74183	0.731818
GBP2	0.957967	0.514785
GCAT	4.45799	0.662231
GCNT1	3.74183	0.524007
GDE1	2.48672	0.728077
GDPGP1	2.06286	0.640173
GEM	2.48672	1.65165
GFOD1	1.3119	1.52165
GFPT2	2.48672	1.50891
GHRLOS2	4.45799	1.84379
GJA1	0.570393	1.86148
GLCCI1	2.48672	0.667336
GLI1	2.48672	0.585973
GLI2	0.957967	2.73033
GLI3	0.914024	0.390622
GLIPR2	2.48672	0.678697
GLIS1	2.06286	0.53053
GLT8D2	1.3119	0.571618
GLUL	2.48672	0.603461
GLULP4	2.94216	0.618249
GLYATL2	4.45799	0.734053
GLYR1	1.6743	0.633298
GMFB	1.6743	1.4171
GMNN	3.74183	0.707136
GMPR	1.3119	0.436631
GMPR2	3.74183	0.726443
GNA12	4.45799	1.41433
GNB5	2.94216	0.627161
GNE	4.45799	0.74125
GNPNAT1	4.45799	1.3137
GORAB	3.74183	1.61672
GPAM	4.45799	1.52115
GPC1	3.74183	0.697661
GPD2	2.94216	0.683228
GPM6B	2.06286	0.644537
GPR1	0.649752	0.269542
GPR133	1.00587	0.62692
GPR137B	2.06286	1.445
GPR39	2.94216	1.45545
GPR56	1.3119	3.13217
GPR64	2.06286	0.577452
GPR68	0.570393	2.52663
GPR75	2.06286	1.55237
GPR77	0	5.93282
GPRC5B	4.45799	0.655647
GPSM2	1.00587	0.426138
GRAMD1B	0.570393	1.84913
GRAMD4	2.94216	1.38394
GRB10	0.570393	2.67899
GRIK1-AS2 // BACH1	0.570393	2.9081
GSR	2.06286	0.60047
GSS	2.48672	0.736492
GSTA4	2.94216	0.605368
GSTM4	2.48672	0.580589
GSTT2	3.74183	0.732321
GTF2IRD2B	4.45799	0.711188
GUCY1A2	1.00587	0.48355
GUSBP11	2.48672	1.40558
H2AFB3 // H2AFB2	2.06286	1.46219
H2AFX	2.94216	1.38252
HAS2	0.570393	3.64047
HBEGF	0.957967	2.94451
HCAR2	3.74183	1.56861
HCAR3	3.74183	1.87243
HCFC2	2.94216	0.672365
HCP5	2.06286	0.534856
HECTD3	1.6743	0.605718
HELLS	2.94216	0.746644
HEPH	2.06286	0.521591
HERC3	2.48672	0.669874
HERC6	2.48672	0.525426
HINT2	1.6743	0.67154
HIPK1	2.94216	0.72739
HIRIP3	2.94216	0.726204
HIST1H1D	2.06286	0.615123
HIST1H2AK	2.94216	0.588881
HIST1H2BA	2.48672	1.46872
HIST1H2BM	4.45799	0.693723
HIVEP1	1.00587	1.87035
HIVEP3	1.6743	1.79429
HK2	0.957967	0.390408
HLTF	0.914024	0.460986
HLX	4.45799	1.47702
HMG20B	2.94216	0.712188
HMGA1	2.48672	1.46406
HMGA2	0.570393	2.76982
HMGN2P46	2.48672	2.03067
HMGN5	3.74183	0.659444
HMGXB3	2.94216	1.39882
HMOX1	0.570393	2.97899
HNF4G	1.3119	0.328853
HNRNPH2	1.3119	0.549477
HNRNPUL1	3.74183	1.34113
HOXC8	2.94216	1.34449
HPD	2.94216	0.588686
HPGD	3.74183	0.485174
HPSE	1.3119	0.379754
HRCT1	2.48672	0.6612
HRH1	0.957967	2.59358
HRSP12	3.74183	0.716252
HS3ST3A1	1.3119	2.28464
HS3ST3B1	0.570393	1.9421
HS6ST3	1.3119	0.48762
HSD17B10	2.94216	0.730828
HSD17B7P2	3.74183	0.69435
HSF2	2.48672	0.662586
HSPA12A	2.48672	1.61015
HSPA4L	2.06286	0.691274
HTATIP2	2.48672	0.610855
HTN3	4.45799	1.98922
HTR7	2.48672	1.56141
HTRA1	4.45799	0.725319
HTT	0.889541	0.426598
HYAL3	4.45799	1.43641
ICMT	1.6743	0.628615
ICOSLG	1.00587	2.3693
IDI1	0.889541	0.282476
IDS	3.74183	0.736989
IER2	2.06286	1.6811
IER3	0.914024	1.83628
IFFO2	4.45799	1.91565
IFI6	1.00587	0.608432
IFIH1	2.48672	0.618203
IFIT5	2.06286	0.611146
IFITM10	1.6743	1.75998
IFITM2	3.74183	0.720815
IFNAR2	3.74183	1.34294
IFNGR2	2.48672	1.57693
IFT74	2.48672	0.656292
IFT80	1.3119	0.564532
IGF1R	0.957967	2.0526
IGFBP3	4.45799	0.691604
IGFBP6	4.45799	0.642337
IGFBP7	2.48672	1.35343
IGHV3-52	1.00587	0.466843
IGLON5	2.94216	0.591016
IGSF11	4.45799	0.732604
IKBKAP	4.45799	0.757177
IL11	1.6743	2.75207
IL17RC	2.06286	0.643932
IL18BP	2.48672	1.43826
IL1A	2.48672	2.22947
IL1B	0	8.99134
IL1R1	2.48672	0.732514
IL20RB	4.45799	0.765637
IL31RA	1.6743	1.70897
IL4R	1.00587	1.92549
IL6	0.914024	6.62501
IL8	0.914024	1.72015
ILDR2	4.45799	0.578594
IMPA2	2.94216	0.675747
INADL	2.06286	0.661561
INHBA	0.570393	12.2352
INHBE	4.45799	0.515922
INPP4B	2.48672	1.40602
INPP5A	0.570393	1.83527
INPP5B	3.74183	0.748062
INPP5F	2.94216	0.748579
INPP5J	2.48672	0.642948
INTU	4.45799	0.679323
IP6K3	0.649752	0.210331
IPCEF1	3.74183	0.668428
IPO8	0.914024	0.560248
IQCG	2.94216	0.697155
IQGAP1	1.6743	0.67083
IQGAP3	3.74183	0.604507
IRAK2	1.6743	2.27223
IRF2	4.45799	0.699249
IRF2BPL	1.00587	1.7976
ISCA1	0.889541	0.373411
ISM1	2.48672	0.690673
ITFG1	1.3119	0.63429
ITGA10	2.48672	0.568015
ITGA2	1.00587	2.22866
ITGA6	3.74183	1.32879
ITGAV	4.45799	1.49107
ITGB3	2.94216	1.63073
ITPKB	4.45799	1.37427
ITPR3	1.6743	1.46999
ITPRIP	1.00587	2.22804
ITPRIPL2	1.00587	1.81534
IVNS1ABP	0	3.21592
JAG1	1.6743	2.07471
JARID2	0.914024	2.47045
JAZF1	4.45799	0.679209
JHDM1D	2.94216	2.4324
JKAMP	2.94216	0.697858
JMJD6	1.3119	1.72994
JPH1	1.3119	0.580792
JRKL	2.94216	0.56593
JUN	0.957967	2.03751
JUNB	0	3.31222
KANSL3	2.06286	1.6357
KAT2B	2.06286	0.553552
KBTBD8	0.957967	3.07336
KCNE4	0.914024	0.208858
KCNG1	1.6743	1.7944
KCNH2	2.48672	0.502082
KCTD1	1.6743	0.509502
KCTD11	0	4.53298
KCTD16	2.06286	1.93508
KCTD21	3.74183	0.699839
KDM3A	2.48672	1.56284
KDM4A	3.74183	0.763455
KDM6B	3.74183	2.41947
KDR	2.94216	0.499145
KIAA0196	4.45799	0.728274
KIAA0317	2.94216	1.42804
KIAA0355	2.94216	1.35701
KIAA0513	2.06286	0.55873
KIAA0586	4.45799	0.721551
KIAA0895	2.06286	0.630567
KIAA0922	2.48672	1.72342
KIAA1009	3.74183	0.735055
KIAA1033	3.74183	0.713216
KIAA1107	2.94216	0.732489
KIAA1191	0.889541	0.456873
KIAA1377	2.48672	0.689828
KIAA1462	2.94216	0.543269
KIAA1467	2.48672	0.678435
KIAA1468	2.48672	0.665807
KIAA1549	4.45799	0.721066
KIAA1715	2.48672	0.651526
KIAA1804	4.45799	1.33152
KIAA2018	2.48672	0.612333
KIF18A	4.45799	0.74886
KIF1B	4.45799	0.750202
KIF20A	2.48672	0.602041
KIF3B	2.48672	1.5386
KIF5C	1.00587	0.495619
KIR2DL1	2.06286	0.561338
KIR2DL2	1.3119	0.585036
KIR2DL4	2.48672	0.501263
KIR2DS1	2.94216	0.580314
KIR2DS2	2.06286	0.537134
KIR2DS4	2.06286	0.543255
KIR3DL1	2.48672	0.603927
KIR3DL2 // LOC727787	1.6743	0.601714
KIR3DL3	1.00587	0.540788
KLF13	1.00587	1.60089
KLF15	0.957967	0.523817
KLF2	2.06286	0.640377
KLF7	1.00587	1.73832
KLF9	1.6743	0.631355
KLHDC8B	2.48672	0.694687
KLHL13	0.957967	0.528147
KLHL21	1.6743	1.69455
KLHL26	0.570393	2.41524
KLHL7	4.45799	0.773898
KPNA7	0.570393	2.64116
KRIT1	4.45799	0.706106
KRT14	3.74183	1.95406
KRT15	1.00587	1.84538
KRT17	0.570393	3.31413
KRT34	1.3119	1.9039
KRT5	1.3119	0.349551
KRT6A	0.957967	0.566381
KRT8	2.94216	0.676549
KRT80	1.3119	0.452226
KRT81	3.74183	0.769747
KRTAP10-4	4.45799	0.724184
KYNU	2.94216	1.39809
LAMA3	2.48672	0.604213
LAMB1	4.45799	1.511
LAMB2	4.45799	0.72292
LAMB3	0.570393	4.71701
LAMC2	0	8.81478
LANCL1	2.06286	0.685848
LBH	1.00587	1.8132
LBR	0.957967	0.459667
LCE3D	1.00587	2.575
LCE3E	3.74183	1.76734
LCP2	0.570393	2.31878
LEF1	3.74183	0.748663
LEPREL1	4.45799	1.30802
LFNG	2.48672	2.71815
LGALS3	4.45799	1.39799
LGALSL	1.3119	0.580086
LGR4	2.48672	0.551733
LHX1	3.74183	1.5547
LIF	2.48672	3.24084
LIMCH1	0.914024	0.585321
LIMD1-AS1	2.94216	0.717525
LIMS1	3.74183	1.41394
LIN37	3.74183	0.730662
LIN7A	2.06286	0.541335
LIN9	4.45799	0.67872
LINC00312	2.06286	1.85534
LIPG	2.06286	2.12177
LMCD1	0	4.07536
LMNA	2.48672	0.711162
LMNB1	3.74183	0.646679
LMO7	1.6743	0.569566
LNX2	1.6743	0.600221
LOC100129112	2.94216	1.64453
LOC100130428	2.06286	1.84814
LOC100131496	4.45799	1.79158
LOC100131541	2.06286	2.19639
LOC100133091	4.45799	1.34184
LOC100133106	0.570393	2.81033
LOC100133299	2.48672	1.94091
LOC100507575 // LIPA	0	0.22761
LOC349196	3.74183	1.44229
LOC388692	2.06286	1.43692
LOC389834	2.94216	1.33753
LOC390940	2.94216	1.37012
LOC400590	4.45799	1.49321
LOC440173	0.914024	0.437562
LOC541472	1.6743	2.1911
LOC643837	4.45799	1.52488
LOC645261	1.6743	2.05637
LONP2	2.48672	0.648636
LOXL1	4.45799	0.772673
LPAR3	2.94216	1.66661
LPAR6	0.957967	1.76883
LPCAT3	2.06286	1.72566
LPCAT4	2.48672	0.697597
LPXN	0	2.62856
LRFN4	3.74183	1.36689
LRP11	2.94216	1.49925
LRP12	2.94216	1.49427
LRRC1	4.45799	0.706275
LRRC16A	0.889541	0.533228
LRRC27	4.45799	0.716239
LRRC42	2.48672	0.730068
LRRC57	1.3119	0.621332
LRRC7	1.3119	0.43024
LRRC8C	0.570393	3.1607
LRRFIP1	2.94216	2.01475
LRRK2	4.45799	0.687529
LRRTM3	0.889541	0.503548
LRRTM4	1.3119	0.566606
LTBP2	0	3.21828
LUZP1	2.94216	1.53474
LYN	2.48672	1.38982
LYPD6	2.48672	0.700777
LYRM5	4.45799	0.744506
LYRM7	1.00587	0.610642
M6PR	4.45799	0.671439
MAFK	1.3119	1.86863
MAGEA3	0	0.397765
MAGEA6	0.889541	0.41447
MAN1A1	0.957967	0.398885
MAP2	0.649752	0.29918
MAP3K12	0.889541	0.354915
MAP3K4	2.06286	1.52681
MAP3K5	1.00587	1.76185
MAP3K8	1.00587	2.79232
MAP4K4	2.48672	1.395
MAPK6	1.3119	1.53315
MAPK8IP3	1.6743	1.45064
MAPKAP1	3.74183	1.37195
MAPKAPK5	0.570393	1.87714
MAPRE2	3.74183	0.734122
MAST4	1.00587	2.01701
MBNL2	0.889541	0.500644
MCAM	2.48672	0.600693
MCC	2.94216	0.713809
MCCC1	0.957967	0.550561
MCF2	0.957967	0.46566
MCM3	3.74183	0.633975
MCM3AP	2.94216	1.33148
MCM4	2.06286	0.53699
MCTP2	1.3119	0.650798
MDFI	2.48672	1.44039
MDGA2	2.94216	0.578109
MDM1	2.06286	0.614543
ME2	0.957967	0.523965
MECOM	2.48672	0.620838
MED20	0.957967	1.95326
MEFV	2.94216	2.16344
MEG3	2.48672	1.54278
MEGF9	2.94216	0.704481
MEIS1	1.6743	1.51501
MEIS2	4.45799	0.707766
MERTK	1.3119	0.617221
MESDC1	3.74183	1.46932
MET	1.6743	0.685932
METAP1	2.06286	0.713107
METTL10	2.94216	1.39992
METTL7A	1.00587	0.306391
MFAP2	0.957967	1.86805
MFAP3L	3.74183	1.36433
MFGE8	1.6743	0.597416
MFHAS1	2.94216	1.62921
MFSD1	2.94216	0.670683
MFSD2A	2.48672	1.36337
MFSD6	0.914024	0.523193
MGAT2	3.74183	0.76582
MGAT4B	4.45799	1.43558
MGC4294	0.570393	3.6217
MGLL	2.94216	1.43885
MIB1	3.74183	0.703726
MIER1	2.94216	1.478
MINA	4.45799	0.681771
MIOS	3.74183	0.655153
MIR18A // MIR19A // MIR19B1 // MIR20A // MIR92A1	3.74183	1.47128
MIR21	0.570393	3.92522
MIR23A	2.94216	1.5168
MIR24-2	2.94216	1.80862
MIR27A	4.45799	1.52471
MITF	1.3119	0.578037
MKNK1	3.74183	0.735322
MKX	4.45799	0.532731
MLEC	2.94216	0.676618
MLLT6	3.74183	1.39473
MME	4.45799	0.587396
MMP1	0.570393	5.07657
MMP13	1.3119	1.63907
MMP14	0.570393	2.05872
MMP16	0.889541	0.459633
MMP3	0	2.91876
MND1	2.48672	1.49789
MOB3B	2.94216	1.45406
MOB4	1.6743	0.606787
MON1B	3.74183	0.735114
MORC3	2.06286	1.66926
MORF4L2	2.48672	0.69567
MORN4	2.94216	0.725325
MOXD1	4.45799	0.585596
MPHOSPH6	1.3119	0.57813
MPLKIP	3.74183	1.30186
MPP3	4.45799	1.52188
MPP5	3.74183	0.726184
MPPE1	4.45799	0.681257
MPZL2	1.3119	2.3739
MREG	3.74183	1.36115
MRPS35	2.94216	0.714805
MRS2	2.06286	1.6399
MSC	2.06286	2.72615
MSMO1	2.48672	0.686412
MSRB1	4.45799	0.64965
MSRB3	2.48672	0.675679
MTA3	4.45799	0.720982
MTMR4	0.914024	0.4759
MTMR7	1.6743	2.08557
MTSS1	1.3119	1.65358
MTUS1	2.94216	0.748983
MTX3	3.74183	0.719198
MUM1L1	2.94216	0.433952
MUT	3.74183	0.742435
MVK	3.74183	0.705228
MXD3	2.48672	0.551594
MXI1	2.94216	0.702297
MYBL1	0.914024	0.276138
MYBPC1	0.889541	0.314164
MYEOV	0.570393	2.30098
MYH10	3.74183	0.745343
MYLK	4.45799	0.741037
MYO10	0	2.40763
MZF1	4.45799	0.686667
NAIF1	2.06286	0.623515
NANOS1	3.74183	1.39449
NAP1L5	0.957967	0.594975
NAT10	2.94216	0.681876
NAV2	2.94216	1.40041
NBPF3	2.48672	1.45503
NCAPD2	2.94216	0.673087
NCEH1	0.570393	2.40253
NCOR1	3.74183	0.743388
NDRG3	4.45799	0.720265
NDUFA5	4.45799	0.725678
NDUFB5	0	0.183529
NEBL	0.914024	0.490373
NECAP1	2.94216	1.62403
NEDD9	0	7.47729
NEK7	4.45799	0.75014
NET1	0.570393	2.30916
NEU1	2.06286	1.52281
NEXN	3.74183	0.518322
NFATC2	0	3.78057
NFE4	1.00587	2.28954
NFIL3	1.6743	0.483245
NFIX	1.00587	0.505249
NFKBIZ	0.570393	2.83329
NIPAL1	4.45799	1.41551
NIPAL2	3.74183	1.43364
NIPSNAP1	4.45799	0.740467
NIPSNAP3A	4.45799	0.721283
NKAIN2	2.48672	0.682354
NKX3-1	0.914024	2.15245
NLK	0.914024	1.91205
NLRP3	1.00587	2.19652
NMT2	1.6743	0.664934
NOG	1.00587	2.19489
NOTCH3	3.74183	0.60077
NOVA1	1.3119	0.656801
NQO1	3.74183	0.739252
NR1D1	2.94216	1.61128
NR3C1	4.45799	1.32254
NR4A1	2.48672	1.35702
NR6A1	2.06286	0.671277
NRBF2	3.74183	1.4187
NRG1	0.889541	0.403534
NRP2	1.6743	2.08246
NRSN2	2.48672	0.625295
NSL1	0.914024	0.428479
NT5E	1.6743	1.62103
NTN4	0.957967	0.511978
NUAK1	0.914024	2.57814
NUAK2	0.570393	3.22666
NUDCD1	1.00587	0.534795
NUP210	4.45799	0.68886
NUP62CL	2.48672	1.69218
NXN	4.45799	0.723708
NXPE3	3.74183	0.66694
OAF	0.957967	1.6864
OCIAD2	2.06286	1.44235
OCLN	1.00587	0.510559
ODC1	1.00587	1.58825
ODZ2	2.48672	0.596865
ODZ3	1.6743	0.644837
OLFM2	2.94216	1.71619
OR2T33	2.48672	0.595464
OR2T8	3.74183	0.63638
OR2W3	2.94216	0.571794
OR51B2	4.45799	1.60506
OR7E26P	4.45799	1.37923
ORC6	3.74183	1.35608
OSBPL5	1.6743	0.59847
OSGIN1	0.957967	0.573792
OTUD7B	4.45799	0.749603
OXCT1	2.94216	0.691288
OXSR1	0.570393	2.23278
P2RX5	1.6743	1.47516
P4HA1	2.48672	0.699175
P4HA3	0.914024	1.71651
PAGE3	1.6743	1.99115
PAK1	2.48672	1.44474
PALLD	2.94216	0.709484
PALMD	4.45799	0.704623
PAM	2.06286	0.61126
PANK3	2.48672	0.674321
PAPD5	2.94216	0.654472
PAPPA2	4.45799	1.44555
PAQR8	2.06286	0.608276
PARM1	1.00587	0.34198
PARP14	0.889541	0.52126
PARP16	1.00587	0.58235
PARP9	1.3119	0.56894
PAX9	3.74183	0.452695
PBX3	0.957967	1.82584
PBX4	2.48672	1.40707
PCBP3	2.94216	0.619214
PCDH17	2.48672	0.57368
PCDH18	1.3119	0.260655
PCDH7	1.3119	0.493778
PCDH9	1.00587	0.384911
PCDHB14	2.06286	0.542261
PCDHB5	3.74183	0.544868
PCDHB8	2.48672	0.676968
PCED1B	2.48672	1.54413
PCOLCE	1.00587	0.563938
PCSK7	2.94216	0.728078
PCYT2	2.94216	0.668039
PDCD2	1.6743	0.620568
PDE2A	2.48672	1.79718
PDE4DIP	2.06286	2.07716
PDGFA	1.00587	1.62361
PDGFB	0	7.53162
PDGFC	2.48672	1.77715
PDGFRA	1.3119	2.22975
PDHX	2.06286	0.691606
PDIA3	3.74183	0.73823
PDIK1L	1.6743	0.52773
PDK3	2.94216	0.668043
PDK4	2.94216	0.569904
PDLIM7	2.94216	1.53769
PDPR	4.45799	0.756107
PDSS2	0.914024	0.536661
PDXDC1	1.00587	0.616478
PDZD2	3.74183	0.665104
PELI1	2.94216	1.5564
PER1	2.06286	0.666377
PER2	1.00587	1.81816
PEX11A	2.94216	0.675112
PEX11B	2.48672	0.599744
PEX12	2.06286	0.5699
PFKFB3	0.957967	2.27829
PFKFB4	0.570393	3.16114
PGM1	2.06286	0.609979
PGM2	1.6743	1.50675
PGM2L1	0	4.01803
PGPEP1	2.48672	0.577444
PHF17	1.00587	0.600853
PHLDA2	2.94216	1.46684
PHLDB1	0.570393	2.85743
PHLPP2	2.48672	0.665842
PHTF1	0.889541	0.55605
PI3	2.48672	2.05091
PID1	3.74183	1.31922
PIGP	4.45799	0.783338
PIGX	4.45799	0.73515
PIK3CB	2.94216	0.623022
PIK3CD	0.570393	3.51113
PIK3IP1	1.00587	2.37654
PIK3R3	2.48672	0.643094
PIM1	2.48672	1.74901
PINK1-AS	4.45799	0.683485
PIR	0.914024	0.582423
PITHD1	1.6743	1.69874
PJA2	2.94216	0.676205
PKD2	2.94216	0.682783
PKP2	4.45799	0.666078
PLA2G16	2.94216	0.604786
PLA2G4A	3.74183	1.40726
PLA2G6	2.48672	0.731076
PLAC8	0.914024	0.454542
PLAG1	4.45799	0.732637
PLAU	1.3119	2.25091
PLAUR	0	2.85178
PLCB1	2.94216	0.642006
PLD1	4.45799	0.697648
PLEK2	0	2.7977
PLEKHA1	2.48672	0.703043
PLEKHA2	0.914024	0.517736
PLEKHA3	3.74183	1.5285
PLEKHA5	3.74183	0.74637
PLEKHA6	2.94216	0.555703
PLEKHF1	1.00587	0.61175
PLEKHH1	2.06286	1.59968
PLEKHH3	1.3119	0.564957
PLEKHM3	1.3119	1.70759
PLK3	4.45799	1.66059
PLLP	4.45799	1.40804
PLS1	0.957967	0.542319
PLSCR1	3.74183	0.65184
PLSCR4	2.06286	0.320152
PLXDC2	0.957967	0.37129
PLXNA2	2.48672	1.54261
PMAIP1	3.74183	1.54079
PMEPA1	0	8.75083
PNMAL1	4.45799	0.791094
PNP	2.94216	1.57008
PNPO	0.957967	0.607656
PODXL	0	4.67403
POLE3	4.45799	1.4542
POLR3G	0.570393	2.27909
POLR3GL	4.45799	0.713201
POMT2	0.914024	1.91313
POPDC3	0.570393	2.41993
POSTN	1.3119	1.76209
POU2F1	0.914024	1.83788
PPARA	2.94216	0.695057
PPARD	2.94216	1.48578
PPFIA2	2.06286	0.641285
PPIC	4.45799	0.673547
PPIF	2.94216	1.47573
PPIG	4.45799	0.76326
PPIL6	2.94216	1.41218
PPIP5K2	2.94216	0.712557
PPM1B	2.48672	0.682446
PPM1E	0.649752	0.378121
PPP1R13L	1.3119	1.7243
PPP1R18	3.74183	1.28075
PPP1R2	4.45799	0.738539
PPP1R3C	0.889541	0.356814
PPP4R1L	4.45799	1.42752
PQLC3	0.957967	0.424379
PRAF2	4.45799	0.716983
PRDM1	0	6.96683
PRDM4	3.74183	0.758152
PRDM8	4.45799	1.27999
PRICKLE2	0.914024	2.04262
PRICKLE3	3.74183	0.728112
PRKAG2	2.94216	0.690729
PRKAR2A	2.94216	0.721543
PRKCH	1.6743	0.629879
PRKD1	1.3119	0.526855
PROS1	4.45799	0.715342
PRPF4	3.74183	0.70104
PRSS3	2.94216	1.71901
PRTG	2.94216	1.52668
PSIP1	2.06286	0.689915
PSMB2	0.957967	1.66827
PSMB8	4.45799	0.70421
PSMB9	2.48672	0.58335
PTBP3	4.45799	0.789504
PTCD2	2.94216	0.719588
PTGER4	0.889541	0.358048
PTGFR	0.889541	0.307616
PTGR1	2.48672	0.708926
PTGS1	2.06286	0.489612
PTGS2	0	7.28241
PTMS	3.74183	0.720845
PTPN1	2.48672	0.657238
PTPN22	0.914024	1.97111
PTPN3	4.45799	1.49154
PTPRD	2.94216	0.688515
PTPRE	0.957967	2.04657
PTPRK	2.94216	1.35734
PVRL4	2.94216	2.17556
PXDC1	0.914024	1.93344
PXMP4	1.3119	0.633679
PXN	0.957967	1.77179
PYCR2	0.889541	0.538102
PYROXD2	2.06286	0.584251
R3HDM4	3.74183	1.36291
RAB11FIP1	3.74183	0.661609
RAB13	3.74183	0.731722
RAB1A	2.94216	0.732736
RAB27A	2.48672	0.680965
RAB30	0.889541	0.50481
RAB31	2.48672	1.38033
RAB33B	4.45799	0.719869
RAB3B	0.957967	1.94946
RAB5C	2.06286	0.645089
RAB8B	2.48672	0.725856
RAB9A	2.06286	0.612728
RALGPS2	2.48672	0.67688
RAMP1	2.48672	0.628638
RANBP10	0.914024	0.465259
RAP2B	2.48672	1.47062
RAP2C	2.94216	1.41621
RAPGEF2	3.74183	0.758711
RARG	2.48672	0.682766
RASGRP1	2.48672	3.00526
RASL11B	3.74183	0.496835
RASSF8	1.3119	1.66127
RBBP6	4.45799	1.31325
RBM19	1.3119	1.49606
RBM23	2.48672	0.65974
RBM24	2.94216	0.635723
RBM43	2.94216	0.648527
RBMS1	2.94216	1.42712
RBMS2	2.48672	1.46967
RBMX // SNORD61	1.6743	1.47171
RC3H1	4.45799	1.28055
RC3H2	2.94216	1.53255
RCN3	2.94216	1.41359
RCOR3	0.957967	0.619068
RDX	0.957967	0.402162
RELT	0.914024	1.6784
REST	2.06286	1.64148
RETSAT	3.74183	0.675913
RFC1	2.48672	0.656912
RFFL	3.74183	1.43302
RFK	1.3119	1.68794
RFT1	1.6743	1.70282
RFTN1	0.570393	2.53932
RFX5	3.74183	0.707247
RGL1	0	0.309944
RGMB	2.94216	1.46296
RGS16	2.06286	2.28432
RGS2	2.94216	0.623957
RGS3	2.94216	0.709536
RHBDD2	3.74183	0.764058
RHBDF2	2.94216	1.53839
RHOB	2.48672	1.72223
RHOBTB1	3.74183	0.641703
RHOBTB3	2.06286	0.557285
RHOF	0.957967	1.7349
RHPN2	2.94216	1.47277
RMI1	2.06286	0.6822
RMI2	4.45799	0.779663
RN5S19	0.889541	0.467852
RN5S217	2.48672	1.4648
RN5S38	3.74183	1.3614
RN5S385	0	4.0788
RND1	2.48672	2.45632
RND3	1.3119	1.61164
RNF152	2.94216	1.96042
RNF168	3.74183	1.39939
RNF19B	0.570393	2.04921
RNF20	2.94216	0.706883
RNF38	2.48672	1.55912
RNF43	0.889541	0.343582
RNFT2	0.889541	0.506473
RNLS	3.74183	0.673506
RNU1-10P	0.570393	2.05755
RNU1-11P	2.06286	1.88067
RNU11	2.48672	1.78544
RNY4P14	2.48672	1.4055
RNY4P7	0.957967	2.29528
ROBO4	2.48672	1.63817
ROS1	1.3119	0.575801
RP2	2.94216	0.666372
RPL13P5	3.74183	0.770149
RPL22	3.74183	0.676791
RPS14	3.74183	1.43271
RPS3A	3.74183	1.29371
RPS6KA1	2.94216	0.681103
RPS6KA2	2.06286	0.627344
RPS6KA3	2.06286	0.608932
RPS6KA5	2.48672	1.58384
RREB1	4.45799	1.33879
RRM2	1.00587	1.57984
RRP1B	2.94216	1.38353
RRS1	0.889541	0.442454
RSBN1	2.94216	1.38447
RSPH3	4.45799	0.683768
RTN1	0.889541	0.344405
RUNX1	1.6743	1.56205
RUNX2	0.957967	0.527721
RWDD2B	2.48672	0.731434
RYK	2.06286	0.706368
SAA1	3.74183	0.633131
SACS	0.570393	1.84057
SAMD15	4.45799	0.701495
SAMD4A	2.94216	1.4735
SAMD9L	0.957967	0.460221
SAMHD1	2.48672	0.630079
SASH1	1.6743	0.686293
SAT1	0.570393	2.54434
SCAPER	2.94216	0.742837
SCARB2	0.957967	0.549266
SCARNA7	1.6743	1.63613
SCARNA9L	2.94216	1.51851
SCG5	0.914024	1.96366
SCML1	0.914024	2.2185
SCML2	3.74183	0.684344
SCNN1A	1.00587	0.380695
SCNN1B	2.48672	0.53558
SCNN1G	0	0.253741
SCOC	2.06286	0.652779
SCP2	1.6743	0.670479
SCRN1	0.957967	0.560408
SCRN3	4.45799	0.752039
SDPR	0.889541	0.121303
SDR42E1	2.94216	0.719241
SEC14L1	3.74183	0.692015
SEC14L2	1.6743	1.5008
SEC22C	2.48672	0.725302
SEC24A	2.48672	1.78392
SEC31B	3.74183	0.757941
SECTM1	3.74183	0.62209
SEL1L	0.957967	0.611099
SELM	3.74183	0.763061
SELT	3.74183	0.717146
SEMA3A	0.570393	2.18709
SEMA3E	2.06286	0.536485
SEMA6B	4.45799	0.746859
SEMA6D	0.570393	2.14387
SEMA7A	0	10.87
SEPHS2	2.94216	0.681521
SEPP1	2.48672	0.326495
SERINC5	1.6743	1.74159
SERPINA1	0	3.28328
SERPINB5	0.914024	2.09868
SERPINE1	2.94216	1.37079
SERPINE2	1.6743	3.67094
SERTAD1	0.957967	1.80875
SESN1	2.48672	0.602791
SESN3	1.3119	0.375392
SGK1	0	3.56054
SGK196	2.48672	1.39685
SGK494	2.48672	1.49098
SGPL1	2.48672	1.7206
SGPP1	1.3119	0.653178
SGPP2	3.74183	0.661593
SGSH	2.94216	0.738693
SH2D2A	0.570393	3.28365
SH3BGRL	3.74183	0.689067
SH3RF1	2.48672	1.70345
SH3RF2	2.94216	0.625774
SHB	1.6743	1.78136
SHISA4	3.74183	0.572885
SHMT1	3.74183	0.731186
SIK1	0	3.42681
SIM2	2.48672	1.43515
SIPA1L2	4.45799	0.628081
SIPA1L3	2.94216	1.43407
SIX1	4.45799	0.778916
SIX4	4.45799	0.758348
SKAP2	3.74183	0.667031
SKIL	0.570393	3.35168
SLC10A5	2.06286	1.62893
SLC16A6	0.914024	1.81921
SLC16A7	1.00587	0.645823
SLC16A9	0.570393	2.73324
SLC18B1	3.74183	0.761193
SLC19A2	0.570393	2.70371
SLC1A1	3.74183	0.671151
SLC1A3	1.00587	0.519658
SLC22A23	1.3119	1.66171
SLC23A2	2.94216	1.52721
SLC24A6	2.48672	1.55195
SLC25A15	3.74183	0.715304
SLC25A23	1.00587	0.575695
SLC25A30	1.3119	0.473376
SLC25A36	4.45799	1.42596
SLC25A37	0	3.38162
SLC25A51	4.45799	0.709658
SLC27A2	0	0.289664
SLC2A14	1.00587	0.513153
SLC2A3	0.889541	0.379901
SLC30A7	3.74183	1.55486
SLC35A5	3.74183	0.776791
SLC35D1	0.889541	0.428478
SLC35E2	3.74183	0.720063
SLC37A2	4.45799	1.37079
SLC37A4	1.6743	0.646407
SLC38A6	3.74183	0.705962
SLC39A10	4.45799	0.697337
SLC39A6	1.00587	0.61491
SLC39A8	3.74183	0.717131
SLC43A1	2.48672	0.667924
SLC43A2	2.06286	1.60901
SLC44A1	2.94216	0.70978
SLC44A2	1.6743	1.48836
SLC44A5	2.94216	1.71489
SLC45A3	2.94216	1.45943
SLC46A3	0	2.93174
SLC4A7	4.45799	1.61208
SLC4A8	0.914024	0.451493
SLC50A1	2.48672	0.715626
SLC5A3	2.48672	1.66593
SLC7A2	2.48672	1.9831
SLC9A6	4.45799	0.714319
SLC9A9	0.889541	0.413141
SLCO1B3	1.6743	0.535615
SLCO2A1	0.889541	0.367653
SLCO4A1	0.570393	1.89483
SLFN11	2.48672	0.54291
SLIT2	2.48672	1.51668
SLITRK6	2.06286	2.59185
SLTM	4.45799	1.32889
SMAD2	0.914024	0.48341
SMAD7	0	4.03138
SMAP2	2.94216	0.736812
SMC3	2.48672	0.666045
SMOC1	1.6743	1.62558
SMOX	0.957967	2.948
SMPDL3A	2.06286	0.600514
SMTN	0.570393	2.06728
SMURF1	0.570393	1.99297
SMURF2	0.570393	2.46785
SNAI1	0	4.96586
SNAI2	0.570393	1.79926
SNAP23	2.06286	0.607223
SNAP29	4.45799	0.731563
SNCA	1.00587	0.523349
SNORA13	2.94216	1.42061
SNORA60	2.94216	1.49522
SNORA70G	2.48672	1.43757
SNORD114-26	2.94216	2.38719
SNORD12C	3.74183	1.70331
SNORD20	4.45799	1.322
SNORD43	1.6743	1.62629
SNORD50B	2.48672	1.40715
SNORD51	2.06286	1.74698
SNORD54	2.48672	1.80996
SNORD56B	2.94216	2.08352
SNORD64	4.45799	0.73255
SNX1	2.94216	0.736957
SNX12	2.06286	1.39874
SNX30	2.48672	0.583378
SOCS3	4.45799	1.64404
SORBS1	1.00587	0.5706
SORL1	0.957967	0.569957
SORT1	1.3119	0.549776
SOST	2.94216	0.721688
SOWAHC	3.74183	1.47477
SOX4	0.570393	3.00486
SP100	3.74183	1.42177
SP4	2.06286	0.451293
SPANXE	4.45799	0.631639
SPATA5	4.45799	1.29936
SPATA5L1	0.570393	1.97831
SPATA6	2.48672	0.654114
SPCS3	4.45799	1.50658
SPEN	1.3119	1.53728
SPG20	2.94216	0.68032
SPHK1	0.570393	2.9645
SPIRE1	3.74183	1.53268
SPP1	1.6743	1.53883
SPRY2	2.94216	1.67896
SPRY4	1.3119	2.16652
SPSB1	0.957967	2.77278
SPTAN1	3.74183	0.676676
SPTLC3	1.3119	0.45532
SQLE	2.94216	1.43762
SRC	1.3119	1.69584
SRRD	2.94216	1.50695
SRSF9	2.94216	0.698585
SRXN1	2.06286	1.59282
SSBP2	3.74183	0.762023
SSFA2	4.45799	1.31315
SSX1	2.48672	2.03353
SSX2	2.48672	1.69475
SSX4 // SSX4B	2.48672	1.681
SSX9	2.06286	1.65301
ST20	2.06286	1.79706
ST3GAL1	0.570393	2.53614
ST3GAL4	2.48672	0.648573
ST3GAL6	0.889541	0.474927
STAC2	0.957967	0.377088
STAMBP	2.06286	0.636985
STARD13	3.74183	1.45812
STARD5	3.74183	0.558514
STAT1	3.74183	0.684255
STAT2	2.48672	0.719619
STAT6	2.48672	1.35421
STC1	0	4.32841
STK17B	3.74183	1.59272
STK32A	0.914024	3.00461
STK36	2.06286	0.635615
STK38L	0	3.91341
STOM	3.74183	1.50427
STON2	2.48672	1.56865
STS	2.94216	1.40305
STX12	1.6743	0.62007
STX1A	0.570393	2.22974
STX3	2.48672	0.65582
STX7	4.45799	0.711142
STXBP1	3.74183	0.723642
SUCLA2	3.74183	0.766769
SULT1B1	1.00587	0.369361
SULT1E1	0.889541	0.164938
SUOX	4.45799	0.681522
SUV39H1	2.94216	1.44012
SV2A	0	0.330733
SWAP70	2.94216	1.46325
SYBU	2.06286	0.620161
SYNGR3	2.06286	0.608047
SYNJ2BP	2.06286	0.693899
SYT11	0.889541	0.354061
SYTL3	0.570393	2.08195
TAB3	4.45799	0.721491
TACC1	3.74183	1.32993
TAF1	2.48672	0.632909
TAF11	3.74183	1.39164
TAF13	1.3119	2.02602
TAF7	2.94216	1.45489
TAF8	3.74183	0.694656
TAGLN	4.45799	1.30886
TANC1	0.914024	0.590397
TAP1	4.45799	0.734391
TARSL2	2.06286	1.56904
TAS2R20	4.45799	1.51752
TATDN2	2.94216	1.37958
TBC1D19	3.74183	0.659967
TBC1D2	0.889541	0.520864
TBC1D2B	0	2.91992
TBC1D4	1.00587	0.582411
TBC1D7	0.570393	2.02732
TBC1D8	1.3119	0.594477
TBCEL	2.48672	0.671007
TBX3	0	3.32968
TCEAL3	2.48672	0.698201
TCEAL8	4.45799	0.707699
TCF7L2	0.957967	1.62554
TCTN1	1.00587	0.558228
TCTN2	3.74183	0.714376
TDO2	2.48672	1.63589
TDP2	2.06286	0.51687
TEC	2.94216	0.555726
TENC1	4.45799	0.706121
TET1	4.45799	0.579667
TEX10	3.74183	1.36374
TEX2	2.94216	0.725084
TEX9	0.914024	0.522219
TFAM	1.3119	1.58185
TFAP2A	0.889541	0.454017
TFAP2C	1.3119	0.518658
TFPI2	0	3.90273
TGFA	1.00587	1.92166
TGFB1I1	3.74183	0.706977
TGFB3	3.74183	0.729711
TGFBR1	3.74183	1.5964
TGFBR3	0	0.36503
TGM2	0.957967	1.57881
THAP6	2.94216	0.697482
THBD	0	2.82754
THBS1	2.94216	0.731678
THOC5	2.94216	1.36956
THSD4	3.74183	1.80373
THY1	0.889541	0.512473
TIMP1	2.48672	1.42391
TIMP3	2.94216	1.51997
TINAGL1	2.06286	1.7388
TIRAP	2.48672	0.673854
TK1	4.45799	0.747005
TLCD1	2.94216	0.739299
TLE3	1.6743	1.7857
TLR2	1.00587	2.33334
TLR3	1.6743	0.612141
TM6SF1	2.94216	1.68844
TM9SF3	1.6743	1.53681
TM9SF4	3.74183	0.77633
TMED2	1.00587	0.494965
TMEFF2	1.00587	0.487693
TMEM106B	2.06286	0.628906
TMEM107	3.74183	0.74232
TMEM14A	2.48672	0.591586
TMEM154	2.48672	2.01836
TMEM156	3.74183	1.3624
TMEM161B	1.3119	0.625374
TMEM167B	3.74183	1.43
TMEM2	0.570393	1.94348
TMEM206	3.74183	1.33388
TMEM209	2.06286	0.694839
TMEM41B	2.06286	1.53191
TMEM45A	3.74183	0.684289
TMEM47	2.48672	0.631614
TMEM51	0	3.74412
TMEM55A	3.74183	0.71243
TMEM56	2.06286	0.59493
TMEM63C	0.889541	0.276245
TMEM64	1.6743	1.64762
TMEM75	1.6743	1.88585
TMEM88	2.48672	3.07697
TMOD1	2.94216	0.704387
TMPO	2.94216	0.631334
TMTC1	1.6743	0.659258
TMTC2	1.00587	0.550595
TMX4	4.45799	0.714984
TNC	2.48672	1.77819
TNFAIP3	1.6743	2.20756
TNFAIP6	1.6743	3.8784
TNFRSF12A	0.957967	1.65925
TNFRSF17	4.45799	0.763183
TNFRSF21	1.6743	1.48728
TNIK	2.06286	0.436738
TNIP2	3.74183	1.3309
TNRC6C	3.74183	0.741061
TOB1	1.6743	0.585479
TOM1	2.48672	1.50316
TOM1L1	2.06286	0.61215
TOM1L2	4.45799	0.754143
TOP1MT	4.45799	1.32896
TOR3A	2.94216	0.682951
TP53BP1	4.45799	0.722628
TPCN2	4.45799	0.732114
TPD52L1	2.06286	0.679286
TPRXL	4.45799	0.614089
TPST1	0	3.0691
TRANK1	3.74183	0.644905
TRAPPC2	1.6743	0.564974
TRAPPC2L	2.94216	0.624811
TRDMT1	4.45799	0.775384
TREM1	2.94216	2.36367
TREM2	3.74183	0.710428
TRHDE	0.889541	0.475994
TRIAP1	2.48672	0.66296
TRIB1	0.570393	2.58241
TRIM2	1.6743	0.545651
TRIM22	1.6743	0.645665
TRIM29	2.94216	0.537764
TRIM35	1.6743	0.583133
TRIM5	2.06286	0.655776
TRIM56	2.94216	1.36352
TRIM8	3.74183	1.59178
TRIML2	0.570393	7.64285
TRNAC31P	2.06286	0.595184
TRNP1	2.48672	0.609314
TRPM3	1.3119	0.469166
TRUB1	2.06286	0.666816
TSC22D1	2.48672	1.62572
TSC22D3	2.06286	0.568707
TSHZ1	0.570393	3.08988
TSHZ2	2.94216	0.64194
TSHZ3	2.48672	1.70879
TSPAN7	1.6743	0.537215
TST	2.06286	0.60053
TTC3	2.94216	1.64103
TTC30B	0.914024	0.568794
TTC38	4.45799	0.740509
TTI2	3.74183	0.704867
TTLL7	0.889541	0.50424
TUBA1A	4.45799	0.518991
TUBGCP5	1.00587	0.621884
TUFT1	4.45799	1.72954
TULP4	2.06286	1.58371
TUSC2	3.74183	0.693563
TWIST1	0.914024	0.519314
TWSG1	3.74183	0.686857
TXNDC16	3.74183	0.673939
TXNIP	1.6743	0.403692
TXNRD1	4.45799	0.731432
UACA	2.06286	0.674566
UBA3	0.889541	0.407323
UBA6	2.48672	1.52043
UBASH3B	0.957967	1.55101
UBE2D1	4.45799	1.43844
UBE2E2	4.45799	0.73465
UBE2L6	1.3119	0.555138
UBE2S	4.45799	0.73337
UBE2V2	1.00587	0.533872
UBL3	2.94216	1.55503
UBR7	2.48672	0.627653
UBXN2B	2.06286	0.62676
UBXN4	2.48672	0.726288
UCN2	0.570393	2.43359
UHRF2	2.48672	1.38736
ULBP1	2.48672	0.673329
ULK1	0.570393	2.97557
UNC119B	3.74183	0.724088
UNC93B1	2.94216	0.654972
UPP1	1.3119	2.06849
URB2	1.3119	0.621097
USP13	1.6743	0.621536
USP28	0.889541	0.455442
USP38	2.94216	1.42145
USPL1	2.48672	1.53687
UST	2.48672	0.689689
UTP11L	2.48672	1.48019
VAMP2	4.45799	0.760627
VASN	1.3119	2.64928
VCAN	0.957967	0.597415
VDR	1.6743	1.73411
VEGFA	2.06286	1.94951
VEGFB	3.74183	0.667374
VEGFC	0	2.64289
VEPH1	0	3.8704
VEZF1	1.3119	0.648174
VGLL3	0.570393	2.3896
VIPR1	0.889541	0.351508
VKORC1L1	2.94216	1.40545
VNN1	1.3119	2.27805
VPS26A	1.00587	0.542209
VPS29	4.45799	0.745747
VPS35	1.6743	0.635292
VPS39	2.06286	0.608503
VSIG10	0.957967	0.468717
VSTM2L	2.48672	0.496744
VWDE	2.06286	0.676981
WBP1L	2.48672	1.57886
WBP5	0.957967	0.583711
WDR1	1.3119	0.674494
WDR17	3.74183	0.692287
WDR31	3.74183	0.599241
WDR47	1.3119	0.547582
WDR54	3.74183	0.675192
WDR66	2.94216	0.600376
WEE1	2.94216	1.42139
WFS1	2.48672	0.62516
WIPI1	0.957967	0.588658
WISP1	0.889541	0.312723
WISP2	2.94216	0.621849
WNT10B	1.3119	1.62112
WNT5A	2.48672	1.70359
WNT7B	0	2.75204
WNT9A	0.914024	2.5638
WWC2	1.6743	1.45916
XKR3	0.889541	0.215594
XRCC6BP1	3.74183	0.620068
XYLB	4.45799	1.30346
YIPF5	0.570393	2.20971
YLPM1	2.94216	1.47794
YPEL2	0.570393	2.09739
YTHDC2	4.45799	0.773727
YWHAH	1.6743	0.64566
ZBED4	2.94216	1.51963
ZBTB16	1.6743	0.399168
ZBTB17	2.94216	1.34026
ZBTB26	4.45799	1.47652
ZBTB34	3.74183	1.29603
ZBTB39	1.3119	1.61015
ZC3H12A	0.957967	2.55775
ZC3H18	1.6743	1.44027
ZCCHC14	0.570393	2.66671
ZCCHC2	4.45799	0.727402
ZEB2	1.00587	0.602904
ZFHX3	0.570393	2.12011
ZFP36	0.889541	0.441568
ZFP36L1	1.3119	2.03714
ZFP37	2.94216	0.603535
ZFP90	3.74183	0.641461
ZFYVE1	3.74183	0.675467
ZFYVE20	3.74183	1.51571
ZHX1	2.06286	0.596567
ZKSCAN3	3.74183	0.642365
ZMIZ1	0.570393	1.87542
ZNF14	0.957967	0.520012
ZNF146	4.45799	0.713747
ZNF17	2.06286	0.498946
ZNF175	3.74183	1.34352
ZNF184	0.889541	0.479824
ZNF185	4.45799	0.762018
ZNF211	2.48672	0.613026
ZNF235	2.48672	0.72155
ZNF254	3.74183	1.36924
ZNF267	0.570393	2.36571
ZNF281	2.48672	1.47246
ZNF30	4.45799	0.657814
ZNF331	2.94216	1.55744
ZNF367	0.914024	0.534204
ZNF385B	0.957967	0.317087
ZNF41	0.957967	1.56539
ZNF434	2.94216	0.66877
ZNF445	2.94216	0.692571
ZNF468	4.45799	1.32207
ZNF469	0.914024	2.31599
ZNF510	3.74183	0.72457
ZNF512	2.94216	0.729623
ZNF512B	4.45799	0.706073
ZNF548	4.45799	0.771501
ZNF555	2.94216	0.642671
ZNF57	2.48672	0.579631
ZNF570	4.45799	1.46088
ZNF592	3.74183	1.29575
ZNF618	4.45799	1.4275
ZNF624	3.74183	0.679217
ZNF629	3.74183	0.746265
ZNF641	3.74183	1.40333
ZNF643	3.74183	1.6714
ZNF644	4.45799	1.36801
ZNF649	3.74183	1.28955
ZNF664	2.06286	0.717221
ZNF774	4.45799	0.687299
ZNF780A	4.45799	0.696696
ZNF804A	0.957967	0.579059
ZNF805	4.45799	1.45347
ZNF85	4.45799	1.39219
ZNF92	3.74183	1.40761
ZNRF3	4.45799	1.3132
ZSCAN16	2.48672	0.56004
ZSCAN29	4.45799	0.737753
ZSWIM4	2.48672	1.93107
ZSWIM6	1.3119	1.78551

## Sheet: Data S6b
1. All TGFβ induced genes as defined by SAM analysis and FDR ≤ 10% in SUM159 cells
2. Student's T Test performed between TGFβ stimulated and TGFβ stimulated + siZNF165
	TGFB stimulated		TGFB stimulated + siZNF165
Gene Name	FDR	Fold Change	TGFβ+siZNF165 T Test (P Value)	TGFβ+siZNF165 Fold Change
ABCA1	2.05768	2.22901	0.037973	4.42798
ABCD1	2.05768	2.02212	0.144033	1.60918
ABHD4	0	2.53429	0.029836	0.77931
ABTB2	2.05768	2.10183	0.123828	1.47105
ACOX3	4.49396	1.84436	0.0542811	1.34439
ADAM19	0	2.31123	0.0144594	5.49166
ADAMTS15	4.12527	1.86511	0.0471893	1.21693
ADRA1B	4.49396	1.77842	0.341113	1.1912
ALOX5AP	1.38063	3.6712	0.604038	4.44037
AMIGO2	0	2.67672	0.727659	2.83461
AMOTL1	4.77593	1.43349	0.0103902	2.4092
AMTN	1.88822	4.77912	0.12216	8.46752
ANGPTL4	0	6.07444	0.510926	5.45528
ARHGAP31	2.90167	1.51456	0.117479	2.071
ARHGEF40	2.90167	1.94528	0.945788	1.88265
ARID5A	0	2.12372	0.0490967	2.73516
BCOR	1.38063	2.18927	0.614483	2.3001
BEND7	4.12527	1.85685	0.787118	1.76693
BHLHE40	0	2.42849	0.174525	2.66432
BLOC1S2	2.90167	1.73516	0.58392	1.87536
BMF	0	5.61574	0.448926	6.43808
BMPR2	2.05768	1.89159	0.131588	2.12057
C12orf69	2.05768	2.30343	0.591484	2.60739
C20orf112	0	2.28692	0.203337	1.83794
CDC42SE1	4.12527	1.64974	0.881574	1.61012
CDKN1A	4.12527	1.55706	0.0193228	1.83035
CGB7	4.49396	1.43091	0.572238	1.48475
CHRNA9	0	6.59225	0.00422918	13.0903
CHST15	4.77593	1.75716	0.246818	1.13951
CHST3	2.05768	1.73861	0.516858	1.58614
CLCN4	4.49396	1.67278	0.00994166	0.973032
COL1A1	2.05768	1.59136	0.10327	1.0284
COL4A1	4.49396	1.66404	0.353586	1.75554
COL4A2	4.49396	1.4348	0.0797335	1.8783
COL7A1	2.90167	2.13313	0.0667657	3.46513
CRISPLD2	2.05768	2.00779	0.0163903	0.371872
CRYAB	0	3.48906	0.0145176	0.960309
CSRNP1	3.41157	1.95245	0.49724	2.19949
CTGF	0	4.71553	0.71308	5.2914
CTTNBP2	3.41157	2.77153	0.271454	2.19904
CXCL12	4.49396	1.43842	0.539413	1.27778
CXXC5	2.05768	1.72831	0.142362	0.953305
CYTH1	2.05768	2.00415	0.286887	2.26544
DHRS3	0	2.00633	0.024269	1.1809
DIXDC1	0	3.3496	0.0458546	2.36364
DLX1	3.41157	1.87433	0.26535	1.46055
DLX2	0	6.01281	0.187296	3.57315
DNAJB5	1.88822	2.57468	0.995114	2.54632
DNM3OS	4.77593	1.60368	0.458111	1.52694
DPYSL3	0	2.58478	0.00856349	1.52484
DUSP10	0	2.01055	0.566872	2.08698
EDN1	3.41157	1.94325	0.248189	2.69574
EDN2	4.12527	3.14305	0.0324862	0.739643
EGR2	0	8.32083	0.754338	9.91955
ENC1	2.90167	2.61444	0.970669	2.59057
F3	2.90167	1.60245	0.421555	2.17922
FAM180A	2.05768	2.05679	0.0305455	4.17858
FAM214B	4.49396	1.74208	0.937495	1.68638
FBXO32	0	1.8891	0.0826573	1.41432
FGD4	2.05768	1.93646	0.0179207	1.2218
FGFR1	3.41157	1.58021	0.525747	1.44769
FHL3	4.49396	1.53982	0.276039	1.30846
FIBIN	1.38063	2.21813	0.00282124	0.755441
FLJ38109	2.90167	2.48831	0.708629	2.20736
FLJ45950	4.12527	2.5873	0.495476	3.22256
FOSB	2.90167	2.35557	0.0363213	4.31328
FOXC2	4.12527	1.7752	0.999862	1.76207
FRMD6	3.41157	1.65756	0.0139113	2.2117
FSTL3	4.49396	1.55944	0.0593211	1.26465
GABARAPL1	4.49396	2.26106	0.573809	1.89666
GADD45B	0	2.21515	0.342346	1.73554
GLI2	1.88822	2.72123	0.917322	2.73033
GPAM	0	2.31633	0.0581659	1.52115
GPR124	4.49396	1.76423	0.0178937	0.727718
GPR77	0	3.52588	0.277265	5.93282
GRB10	4.77593	1.71546	0.0720731	2.67899
HMOX1	1.38063	2.93673	0.924401	2.97899
HTR1D	2.05768	2.46876	0.0247629	1.25418
IFFO2	2.90167	1.90419	0.923402	1.91565
IFITM10	2.90167	2.32513	0.293583	1.75998
IL11	4.49396	2.03876	0.500971	2.75207
IL21R	3.41157	1.82786	0.0463695	0.927434
IL4R	4.49396	1.5008	0.0504683	1.92549
IRF2BPL	2.90167	1.63092	0.499296	1.7976
ITGB4	4.49396	1.64865	0.144015	1.01317
JUN	0	1.84176	0.431844	2.03751
JUNB	0	2.60163	0.14229	3.31222
KANK2	3.41157	1.68104	0.0350739	1.13541
KCTD11	0	3.01507	0.0602688	4.53298
KCTD16	3.41157	3.16415	0.00853962	1.93508
KIAA1199	4.49396	3.21699	0.0350907	1.45983
KIAA1644	4.77593	1.648	0.0722674	1.32228
KIAA1671	4.49396	1.41533	0.336312	1.10715
KLF13	4.49396	1.74266	0.674347	1.60089
KLF7	4.77593	1.58484	0.0404104	1.73832
KLHL26	3.41157	2.25164	0.51223	2.41524
KPNA7	4.12527	1.88486	0.0337096	2.64116
KRT17	2.05768	3.32823	0.92364	3.31413
KRT80	4.12527	1.46119	0.000306294	0.452226
LAMC2	2.90167	2.14795	1.76363e-05	8.81478
LBH	2.05768	3.16562	0.17066	1.8132
LFNG	2.90167	3.2365	0.467716	2.71815
LHX8	2.05768	1.93421	0.49977	1.37363
LIPH	2.05768	1.68046	0.49977	1.36382
LMCD1	3.41157	2.8098	0.252084	4.07536
LRP11	4.77593	1.60017	0.463651	1.49925
LTBP2	0	2.50193	0.309914	3.21828
MAP3K8	1.88822	3.20132	0.7969	2.79232
MFAP3L	2.05768	2.00069	0.0741916	1.36433
MGC4294	4.77593	2.01864	0.02463	3.6217
MIR21	3.41157	2.5406	0.0552699	3.92522
MPRIP	4.49396	1.56565	0.355222	1.3834
MSC	2.05768	2.97436	0.688885	2.72615
MTSS1	4.77593	1.56445	0.676439	1.65358
NEDD9	0	9.17075	0.486712	7.47729
NFATC2	0	3.65376	0.87083	3.78057
NKX3-1	4.49396	1.5012	0.00648106	2.15245
NOVA2	4.12527	1.99262	0.00299179	0.742004
NR3C1	4.77593	1.46574	0.385888	1.32254
NUAK1	2.05768	2.17995	0.621635	2.57814
NUAK2	0	2.42648	0.230765	3.22666
P4HA2	4.77593	1.51642	0.315177	1.35801
PAGE3	2.05768	2.70057	0.288214	1.99115
PCDH1	1.88822	1.63145	0.416902	1.38958
PDE4DIP	1.88822	1.87132	0.818001	2.07716
PDGFB	0	4.6669	0.081525	7.53162
PDGFRB	4.12527	1.71575	0.1564	1.08805
PFKFB3	4.49396	1.83054	0.14586	2.27829
PGM2L1	0	2.77996	0.00227158	4.01803
PGM3	4.49396	1.41202	0.675479	1.45288
PHLDB1	0	3.38031	0.313317	2.85743
PIK3IP1	3.41157	2.15317	0.276658	2.37654
PIM1	4.12527	1.6316	0.649389	1.74901
PLA2R1	0	1.82431	0.102853	1.13249
PLAU	2.05768	2.08958	0.823881	2.25091
PLEK2	4.77593	1.7701	0.00694899	2.7977
PMEPA1	0	6.78277	0.199931	8.75083
PODXL	3.41157	1.50823	0.00546322	4.67403
PPARD	4.49396	1.53601	0.547533	1.48578
PPP1R13L	2.05768	1.76704	0.912198	1.7243
PRDM1	1.38063	3.11905	0.00229137	6.96683
PRICKLE2	3.41157	2.07662	0.904097	2.04262
PTGS1	4.49396	1.53928	0.00530569	0.489612
PTPRE	4.12527	1.84099	0.567314	2.04657
PVRL4	2.05768	1.75106	0.330894	2.17556
PXDC1	2.05768	1.89779	0.863391	1.93344
RARA	3.41157	1.80758	0.0381714	1.28409
RASA4	4.12527	1.50478	0.103884	1.13845
RASD2	1.88822	1.75893	0.0057494	1.27101
RASGRP1	0	7.5255	0.0456564	3.00526
RASSF9	2.05768	2.41218	0.020573	1.22764
RFX2	2.90167	1.55842	0.0124424	0.875736
SEMA7A	2.90167	2.83469	0.0377704	10.87
SERPINB5	0	2.02106	0.577167	2.09868
SERPINE1	4.49396	1.39463	0.737202	1.37079
SGK1	0	2.99132	0.20708	3.56054
SIK1	0	2.28494	0.000430554	3.42681
SKIL	0	3.31602	0.81366	3.35168
SLC19A2	4.49396	1.76793	0.0211011	2.70371
SLC25A37	2.05768	1.71869	0.0558308	3.38162
SLC25A37	4.49396	1.62043	0.104257	2.6101
SLC26A2	4.77593	1.63648	0.39131	1.321
SLC44A5	4.49396	1.38141	0.0813239	1.71489
SLC46A3	0	3.02947	0.64409	2.93174
SLITRK6	1.38063	2.70979	0.956859	2.59185
SMAD7	0	2.74964	0.030727	4.03138
SMAD9	3.41157	1.74305	0.00353012	0.8628
SMURF1	2.05768	1.59237	0.0825501	1.99297
SMURF2	2.05768	1.76695	0.00870434	2.46785
SNAI1	0	5.2099	0.869019	4.96586
SNX10	4.12527	1.4566	0.0397774	1.05815
SPHK1	1.88822	2.28714	0.0258135	2.9645
SPSB1	4.12527	1.9103	0.0934333	2.77278
SRC	4.12527	1.649	0.661405	1.69584
ST3GAL1	0	2.44529	0.793189	2.53614
STK17B	4.12527	1.77179	0.183379	1.59272
STK32A	0	3.6137	0.341736	3.00461
STK38L	0	2.90648	0.168314	3.91341
TBC1D2B	0	2.32469	0.0760697	2.91992
TBX3	2.05768	1.65497	0.00470939	3.32968
TCF7L2	4.12527	1.48137	0.322881	1.62554
TMC7	3.41157	1.94662	0.139063	1.31973
TMEM100	4.49396	1.55783	0.0225665	0.795963
TMEM51	2.05768	1.98976	0.00302206	3.74412
TOM1	4.49396	1.56594	0.879089	1.50316
TP53I3	4.49396	1.50277	0.0903958	0.971514
TPST1	0	3.23684	0.666786	3.0691
TSHZ1	1.38063	2.39716	0.142086	3.08988
TUFT1	4.12527	2.59074	0.0546492	1.72954
UBL3	4.49396	1.53564	0.883519	1.55503
ULK1	2.05768	2.87534	0.913329	2.97557
USP2	4.12527	1.99672	0.0104586	1.24447
USP32P1	2.05768	1.8263	0.697704	1.6068
VASN	0	3.36202	0.394566	2.64928
VDR	3.41157	1.78071	0.652807	1.73411
VGLL3	2.05768	1.79513	0.140673	2.3896
WBP1L	3.41157	1.92731	0.134432	1.57886
WISP1	4.77593	1.56588	0.000338233	0.312723
WNT7B	0	4.08249	0.285645	2.75204
YIPF5	0	2.39881	0.226753	2.20971
YPEL2	0	3.81192	0.0507599	2.09739
ZCCHC14	0	2.36981	0.439312	2.66671
ZMIZ1	4.12527	1.65115	0.103797	1.87542
ZNF281	4.49396	1.54885	0.559929	1.47246
ZNF41	4.12527	1.62713	0.826455	1.56539
ZNF641	3.41157	1.55017	0.717314	1.40333

## Sheet: Data S6c
All Significantly modulated genes following depletion of ZNF165 alone or in combination with TGFβ stimulation as defined by SAM analysis in WHIM12 cells
Gene Name	FDR	Fold Change
AASDH	2.70774	0.746356
ABCA1	2.14632	1.60552
ACBD5	4.72676	1.78297
ACOX1	9.04447	0.407609
ACSL4	9.04447	0.597758
ADAM12	9.04447	0.501396
ADAM19	4.68836	1.38988
ADAMTS12	9.04447	0.361819
ADM	3.30256	0.690688
ADO	2.14632	1.49161
ADSS	9.04447	0.544404
AIM1	2.70774	0.701854
AKT1S1	9.04447	0.483777
AMIGO2	0.749837	2.4076
AMTN	2.14632	2.38721
AMZ1	9.04447	0.424256
ANGPTL2	2.14632	1.64667
ANGPTL4	0	2.25394
AP1M1	9.04447	0.617922
AP2A2	3.30256	0.773368
APCDD1L	4.68836	1.43264
APLP2	4.68836	0.61688
APOL6	9.04447	0.526102
APOOL	9.04447	0.302896
ARCN1	9.04447	0.623853
ARHGAP19	3.30256	1.31167
ARHGEF40	2.14632	1.32802
ARID5A	2.45401	1.42484
ARNTL	2.14632	1.47733
ASAP3	4.68836	0.762737
ATP13A2	3.30256	1.4175
ATP2B1	2.70774	0.695078
ATP6V1A	3.30256	0.746632
ATP6V1C1	4.68836	0.766326
ATP8B1	4.68836	0.669486
ATRX	9.04447	0.384363
B3GNT5	9.04447	0.474739
BACE1	4.68836	1.49433
BAMBI	2.14632	1.89549
BCOR	1.23783	1.78851
BDNF	0.749837	0.545779
BECN1	9.04447	0.464538
BEX1	9.04447	0.446249
BHLHE40	2.14632	1.58118
BIN1	9.04447	0.564712
BIRC3	2.70774	0.593799
BLM	3.30256	1.39396
BLOC1S2	3.30256	1.39359
BMF	2.14632	2.26239
BMP4	4.68836	0.522268
BMPR2	2.45401	1.42075
C10orf47	2.14632	1.49079
C10orf57	9.04447	0.490029
C11orf41	2.14632	1.6113
C11orf70	9.04447	0.635925
C1orf106	4.68836	1.67251
C1orf220	4.68836	0.775372
C1orf9	2.70774	0.709477
C20orf112	2.14632	1.46307
C2CD2	0.749837	0.597785
C5orf15	9.04447	0.632151
C5orf56	3.30256	0.677358
C6orf211	9.04447	0.560819
C9orf41	4.72676	2.10179
CABLES1	3.30256	1.64325
CACNA1C	9.04447	0.564141
CAPN5	3.30256	1.43358
CASP7	9.04447	0.428565
CAV2	4.68836	0.786985
CBR4	2.70774	0.645387
CCBE1	9.04447	0.626157
CCDC43	9.04447	0.506994
CCL20	2.14632	1.44243
CCNA1	9.04447	0.411828
CCNE2	2.45401	1.57253
CCNYL1	4.68836	0.661279
CD22	4.72676	2.51033
CD3EAP	4.68836	1.39214
CDC14A	2.14632	1.60178
CDK8	9.04447	0.614974
CEBPD	4.68836	0.697568
CELSR2	3.30256	1.35415
CEP97	4.68836	0.805561
CERK	9.04447	0.500378
CH25H	2.70774	0.628088
CHMP7	3.30256	0.664272
CHRDL1	4.68836	0.812471
CHST10	2.14632	1.42734
CHSY1	9.04447	0.517159
CLDN12	9.04447	0.518977
CLEC2B	9.04447	0.59666
CLGN	3.30256	0.538625
CLTCL1	2.45401	1.37282
CMAHP	4.68836	0.834923
CNKSR3	2.70774	0.674606
CNN2	9.04447	0.577913
COL5A1	9.04447	0.560532
COLEC12	9.04447	0.493639
COMMD8	3.30256	0.750425
CPA4	2.70774	0.779676
CPNE2	2.45401	1.45773
CPNE7	4.68836	0.754243
CREB3L1	9.04447	0.618164
CRISPLD1	2.70774	0.798306
CRISPLD2	9.04447	0.342043
CSMD2	2.70774	0.666063
CSRP2BP	2.70774	0.684238
CTGF	0	1.98665
CTNND2	9.04447	0.55189
CXCL1	4.68836	0.604373
CXCL12	9.04447	0.285701
CXorf24	2.14632	1.47563
CXXC5	4.68836	1.4579
CYB5R2	4.72676	2.79209
CYBRD1	4.72676	2.00432
CYP1B1	9.04447	0.570985
DACT1	9.04447	0.629996
DAP	9.04447	0.543839
DDAH1	9.04447	0.355286
DDX52	2.14632	1.39476
DENND5A	9.04447	0.603625
DENND5B	2.70774	0.754049
DEPDC1	4.68836	0.762675
DGKE	2.70774	0.742735
DLX2	0.749837	2.10032
DNMT3B	2.70774	0.731852
DOK4	4.68836	1.49609
DPY19L1	4.72676	2.21506
DPYSL3	9.04447	0.567146
DTNA	4.68836	1.19905
DUSP10	0.749837	1.80774
DUSP23	2.45401	1.48766
DUSP4	2.70774	0.667252
DUT	9.04447	0.501968
ECT2	2.70774	0.680601
EDEM1	4.68836	0.766549
EDN1	0	3.05084
EFEMP1	9.04447	0.442589
EFNB2	4.68836	0.727067
EGR2	0	6.05931
EGR3	9.04447	0.523545
EIF2C4	3.30256	1.32522
ELK3	2.14632	1.38317
ELOVL4	9.04447	0.489723
ELOVL7	9.04447	0.509061
EMD	4.72676	1.97202
EPSTI1	3.30256	0.702935
ESM1	4.72676	2.9883
ETFDH	9.04447	0.476372
F2RL2	4.68836	0.750065
F3	9.04447	0.446934
FAM105A	2.14632	1.67215
FAM116A	9.04447	0.530149
FAM176C	3.30256	0.747462
FAM46A	2.70774	0.572792
FAM60A	4.68836	1.4126
FAM63B	2.70774	0.638278
FAM70A	9.04447	0.535024
FAM98A	9.04447	0.56095
FAP	2.14632	1.67049
FBXO45	9.04447	0.506055
FGF2	9.04447	0.561243
FHL2	9.04447	0.430839
FKBP9L	2.70774	0.694825
FLJ45950	2.45401	1.34568
FMNL1	9.04447	0.626798
FOSB	2.45401	1.59399
FOXC2	2.45401	1.42838
FOXO1	2.14632	1.75141
FSTL3	2.14632	1.40274
FTO	2.70774	0.715005
GABARAPL1	3.30256	1.53648
GADD45B	0	1.89089
GAS6	4.68836	0.726691
GBP4	9.04447	0.427135
GLI2	1.23783	2.53586
GLS	9.04447	0.583108
GPCPD1	2.14632	1.44484
GPD2	3.30256	0.732328
GPR183	3.30256	1.49698
GPSM2	9.04447	0.575053
GRAMD1C	2.14632	1.33917
GRAMD4	4.68836	1.3214
GSR	2.70774	0.715345
HERC4	4.68836	0.792803
HEXIM1	2.70774	0.707359
HIGD1A	2.70774	0.773505
HIST1H3F // HIST1H3B // HIST1H3H // HIST1H3J // HIST1H3G // HIST1H3I // HIST1H3E // HIST1H3C // HIST1H3D // HIST1H3A	2.14632	1.44271
HIST1H3I	3.30256	1.27223
HIVEP1	3.30256	1.52231
HK2	0.749837	0.425799
HLTF	9.04447	0.345902
HMGXB3	3.30256	1.31386
HNRNPH2	2.70774	0.672469
HOXA7	2.70774	0.633389
HOXC10	4.72676	1.95247
HPCAL1	3.30256	0.724831
HS3ST3B1	0.749837	1.57083
HTATIP2	4.68836	0.729695
HTR1D	0	2.39926
HTT	9.04447	0.499328
ICAM1	4.68836	0.649148
IDI1	9.04447	0.296346
IFI44L	2.45401	1.50544
IFIT2	2.70774	0.498954
IFIT3	2.70774	0.664074
IGF1R	2.14632	1.33031
IGFBP3	4.68836	0.649702
IGIP	2.70774	0.71035
IL11	2.14632	1.53752
IL17RD	2.45401	1.45131
IL31RA	4.72676	1.75038
IPO8	3.30256	0.744809
IQGAP1	4.68836	0.801932
IQGAP3	3.30256	0.755049
IRF1	4.68836	0.683581
ISCA1	9.04447	0.46903
ITFG1	9.04447	0.577813
ITGB8	0	0.556294
JAZF1	9.04447	0.461853
JMJD1C	2.14632	1.35817
JUNB	0.749837	2.05459
KCNG1	4.68836	1.36719
KCNV1	4.68836	0.82736
KCTD11	3.30256	1.71777
KDM6B	2.14632	1.59387
KIAA1033	4.68836	0.789221
KIAA1191	9.04447	0.444536
KIAA1199	9.04447	0.229227
KIAA2018	2.70774	0.758015
KIF20A	3.30256	0.807871
KLF2	4.68836	0.70097
KLF5	3.30256	0.723119
KLHL26	2.14632	1.78782
KRT34	2.14632	1.46348
KRTAP2-4	4.72676	3.56321
LBR	9.04447	0.583201
LIMA1	9.04447	0.506067
LIMD1-AS1	4.72676	1.96859
LMAN1	9.04447	0.564986
LMCD1	2.14632	1.44649
LMLN	3.30256	1.63945
LMO7	9.04447	0.473283
LOC100130876	4.68836	0.633037
LOC100507575 // LIPA	9.04447	0.400201
LOC730755	4.72676	3.53774
LRRC8E	4.68836	1.38988
LY96	3.30256	1.38004
LYPD6	1.23783	0.678307
LYPLA1	9.04447	0.472076
MAN1A1	9.04447	0.306211
MAP2K1	9.04447	0.598567
MAP3K14	4.68836	0.793713
MAP3K4	2.14632	1.3583
MAST3	4.68836	1.3829
MATN3	2.45401	1.62337
MBNL2	9.04447	0.437279
ME2	9.04447	0.429645
MED20	4.72676	2.07194
MGAT5	9.04447	0.605229
MGC45800	3.30256	1.29732
MGP	9.04447	0.489358
MIB1	9.04447	0.565835
MIR21	2.45401	1.49176
MMP1	3.30256	1.31343
MMP16	2.70774	0.630633
MMP3	2.14632	1.5649
MOCS2	3.30256	1.50774
MOK	9.04447	0.538264
MORF4L1	9.04447	0.610984
MORF4L2	9.04447	0.599919
MPHOSPH6	9.04447	0.579174
MRS2	4.72676	1.71675
MSC	9.04447	0.5386
MTMR4	2.70774	0.71521
MTX3	3.30256	0.696099
MXD3	4.68836	0.726423
MYD88	2.14632	1.44523
MYLK	2.70774	0.713505
NAB2	3.30256	0.769563
NAT10	3.30256	0.680711
NDUFB5	9.04447	0.231373
NECAP1	2.45401	1.42052
NEDD9	0	3.01584
NEK11	3.30256	1.48032
NEK7	9.04447	0.45965
NET1	0	1.52283
NFATC2	0.749837	2.13334
NFIX	9.04447	0.503896
NGFRAP1	4.68836	0.707536
NR2F1	3.30256	0.643004
NR4A2	3.30256	0.743516
NRG1	2.70774	0.544603
NRXN3	9.04447	0.612694
NUAK1	2.14632	1.82575
NUDCD1	9.04447	0.473989
NUFIP2	4.68836	0.766247
OXSR1	4.72676	2.53197
PAPD5	9.04447	0.564766
PARD3B	9.04447	0.546477
PARP16	4.68836	0.736488
PCLO	2.14632	1.51765
PDCD2	9.04447	0.563783
PDE5A	9.04447	0.459192
PDGFA	4.68836	1.35547
PDGFRL	9.04447	0.461765
PDIA3	9.04447	0.609917
PDPR	9.04447	0.591611
PDSS2	3.30256	0.717898
PELI1	3.30256	1.33377
PGM2	4.72676	2.70913
PGM2L1	2.14632	1.46484
PHF15	3.30256	0.793921
PHLDB1	2.14632	1.45706
PKD2	3.30256	0.722658
PLBD2	2.70774	0.680312
PLEK2	0	1.72593
PLEKHA1	9.04447	0.5112
PLEKHA6	2.70774	0.698549
PLEKHF1	3.30256	0.729539
PLOD2	9.04447	0.553426
PLSCR4	9.04447	0.453292
PMEPA1	9.04447	0.32138
PODXL	2.14632	1.58228
POLE3	4.72676	1.78941
POLR3G	4.72676	2.15207
PPARG	4.68836	1.25278
PPM1E	2.70774	0.719908
PQLC3	9.04447	0.571146
PRAF2	3.30256	0.75104
PRDM1	2.45401	1.98594
PRKAR2A	9.04447	0.57769
PRKG1	9.04447	0.32989
PRTG	0	1.8723
PTBP3	4.68836	0.753999
PTGFR	4.68836	0.699002
PTPN1	2.70774	0.602019
PTPRE	2.14632	1.40651
PTPRJ	9.04447	0.609087
PURB	9.04447	0.621273
PYCR2	2.70774	0.650224
PYROXD2	2.70774	0.673277
QDPR	4.68836	1.20431
QSOX2	3.30256	0.715417
RAB5C	9.04447	0.530093
RARA	2.14632	1.40522
RARG	3.30256	0.743996
RASA2	4.68836	0.739254
RCL1	2.14632	1.49794
RDX	9.04447	0.342373
RFC1	9.04447	0.577974
RFK	3.30256	1.67811
RGL1	4.68836	0.738295
RHBDF2	4.68836	1.26363
RHOB	4.68836	1.53221
RHPN2	4.68836	1.44737
RN5S385	2.14632	1.58851
RNF13	3.30256	1.30893
RNF38	2.45401	1.46858
RORB	2.70774	0.773488
RPS6KA3	9.04447	0.548872
RRAGD	3.30256	1.53124
RRS1	9.04447	0.458363
RTKN2	4.68836	1.64537
RUNX3	3.30256	1.40213
RYBP	3.30256	1.36039
RYK	9.04447	0.611834
S1PR2	3.30256	1.30387
SCARB2	9.04447	0.562816
SCN8A	4.68836	0.767448
SCP2	2.70774	0.697305
SEC24D	3.30256	0.765185
SEL1L	9.04447	0.500902
SEMA3D	2.70774	0.650546
SERBP1	9.04447	0.566088
SERTAD4	9.04447	0.592342
SETD7	9.04447	0.488468
SFRP1	4.72676	1.99861
SGMS2	2.70774	0.700507
SGPL1	4.72676	2.04562
SGPP1	9.04447	0.516904
SH3PXD2A	0	1.70328
SH3RF1	2.45401	1.32908
SHC3	4.72676	2.22272
SHCBP1	2.70774	0.740718
SIK1	0	2.56447
SIM2	2.14632	1.50834
SIPA1L2	2.70774	0.65603
SKIL	2.14632	1.47764
SLC16A9	4.72676	3.09102
SLC19A2	0	1.76313
SLC23A2	2.14632	1.4334
SLC25A37	3.30256	1.34115
SLC2A3	0	0.429569
SLC35D1	2.70774	0.673457
SLC35E2	3.30256	0.77712
SLC43A2	4.72676	2.86784
SLC44A2	4.72676	2.41525
SLC46A3	0.749837	1.76485
SLC4A8	9.04447	0.41846
SLC6A17	4.72676	2.80866
SLFN11	4.68836	0.790797
SLIT3	4.68836	0.629028
SLITRK6	0	2.41483
SMAD6	2.14632	1.65417
SMAD7	2.14632	1.87859
SMARCA1	4.68836	0.681119
SMOX	3.30256	1.38279
SMURF1	2.45401	1.28966
SNAI1	2.45401	1.43188
SNAP23	4.68836	0.562507
SNORA14A	3.30256	1.91588
SNTB2	2.70774	0.771466
SNX30	9.04447	0.502129
SOCS1	4.68836	0.677967
SOX4	0	2.09367
SPRED1	9.04447	0.546598
STAMBP	2.70774	0.758278
STK38L	4.72676	2.2203
STX12	9.04447	0.573041
SVEP1	2.70774	0.660255
SVIL	9.04447	0.609328
TAF4B	3.30256	1.39154
TAOK3	3.30256	0.728622
TBC1D2	4.68836	0.734867
TBC1D2B	0	1.84841
TBC1D4	9.04447	0.558164
TCEAL3	2.70774	0.747761
TCF7L2	2.14632	1.4197
TDP2	9.04447	0.497385
TFAM	4.68836	1.45803
TGFB1	2.14632	1.33022
THY1	3.30256	0.760867
TLE3	4.68836	1.36971
TLR6	3.30256	1.53
TMED2	9.04447	0.483824
TMEFF2	2.70774	0.755837
TMEM144	4.72676	2.28219
TMEM88	2.45401	1.43486
TMPO	4.68836	0.709131
TNFRSF11B	4.68836	0.608018
TNFSF10	2.70774	0.596211
TNIK	9.04447	0.561556
TOB1	2.70774	0.677201
TOR1AIP2	4.68836	0.741677
TPST1	9.04447	0.584554
TRHDE	9.04447	0.407946
TRIB2	2.70774	0.601165
TSHZ3	2.14632	1.71375
TSPAN15	2.14632	1.89091
TUFT1	4.68836	1.49921
TUSC2	2.70774	0.716931
TWSG1	2.70774	0.712576
UACA	9.04447	0.556062
UBA3	9.04447	0.348415
UBE2D1	2.14632	1.49132
UBE2L6	3.30256	0.74498
UBE2V2	9.04447	0.462802
UHMK1	3.30256	0.734182
ULK1	2.14632	1.49753
VASN	2.45401	1.29258
VCAM1	2.70774	0.472486
VCAN	9.04447	0.380489
VGLL3	2.14632	1.80058
VPS26A	9.04447	0.566444
WDFY2	4.68836	0.759025
WDR1	4.68836	0.733341
WEE1	2.14632	1.35584
WISP1	9.04447	0.2894
WISP2	3.30256	0.730214
WNT5A	9.04447	0.447713
ZBTB39	4.68836	1.34863
ZC3H12A	2.14632	1.47033
ZCCHC14	2.14632	1.4911
ZFHX3	2.14632	1.42182
ZFP36	0	0.53627
ZFP36L1	4.68836	1.35021
ZMIZ1	3.30256	1.49471
ZNF175	3.30256	1.31778
ZNF267	4.68836	1.40917
ZNF273	3.30256	1.45392
ZNF281	2.45401	1.33285
ZNF442	3.30256	1.56037
ZNF468	2.45401	1.47581
ZNF583	4.68836	1.69068
ZNF608	1.23783	0.685133
ZNF621	3.30256	0.767558
ZNF699	4.68836	0.724608
ZNF724P	4.72676	2.0487
ZNF738	4.72676	2.20463
ZNF85	2.14632	1.63102
ZNF850	2.14632	1.38627
ZNF92	2.14632	1.4388
ZSWIM6	3.30256	1.38576

## Sheet: Data S6d
1. All TGFβ induced genes as defined by SAM analysis and FDR ≤ 10% in WHIM12 cells
2. Student's T Test performed between TGFβ stimulated and TGFβ stimulated + siZNF165
	TGFB stimulated		TGFB stimulated + siZNF165
Gene Name	FDR	Fold Change	TGFβ+siZNF165 T Test (P Value)	TGFβ+siZNF165 Fold Change
ABCA1	4.9246	1.82767	0.0583548	2.242
AMIGO2	2.25711	3.50449	0.136486	4.16201
AMZ1	2.25711	2.25833	0.053997	1.45369
APCDD1L	2.25711	1.95021	0.408093	1.77814
ARHGAP31	4.9246	1.56557	0.711736	1.60393
ARHGEF40	4.9246	1.74595	0.0991946	1.71157
ARID5A	4.9246	1.82941	0.220731	1.98371
BAMBI	2.25711	2.62319	0.321803	2.87194
BCOR	2.25711	2.17147	0.130839	2.4448
BDNF	4.9246	0.315221	0.0567934	0.357452
C20orf112	4.01264	1.77601	0.268119	1.86044
CLTCL1	4.9246	1.76588	0.836381	1.75487
COL4A1	4.01264	1.84101	0.566636	1.72016
CTGF	0	2.92181	0.127847	3.23232
DACT1	0	3.4643	0.102108	2.94264
DLX2	2.25711	3.62617	0.204416	3.31857
DNM3OS	9.50362	2.09183	0.00184596	2.11223
DUSP10	2.25711	1.97773	0.0488983	2.6971
EDN1	4.9246	3.45124	0.0155564	6.86448
EGR2	0	19.2819	0.719676	20.4717
FAP	2.25711	1.94297	0.183255	2.53386
FOSB	4.01264	2.00773	0.300734	2.22317
FSTL3	0	2.25422	0.0123316	1.76535
GADD45B	4.9246	2.08421	0.00200163	2.80101
GLI2	2.25711	2.96684	0.132989	4.48158
HMGXB3	4.9246	1.58942	0.811614	1.60697
HS3ST3B1	2.25711	1.88487	0.100453	2.22818
HTR1D	0	2.50433	0.0146521	4.00008
IL11	2.25711	3.64779	0.244947	2.56761
JUNB	4.9246	2.6406	0.0453013	3.58971
KDM6B	4.01264	2.09192	0.212641	2.27487
KLHL26	4.9246	2.05186	0.0913704	2.64707
LFNG	2.25711	2.75893	0.178509	1.79927
LMCD1	4.9246	1.74868	0.209281	1.88245
MAP3K4	2.25711	1.67119	0.338275	1.71529
MIR21	4.01264	1.93305	0.380178	2.10109
MN1	4.9246	2.09971	0.187563	1.75726
MSC	2.25711	2.97847	0.0413281	2.24057
NEDD9	0	6.69527	0.989472	6.62528
NET1	2.25711	1.82607	0.04286	2.04255
NFATC2	2.25711	3.73069	0.0802822	3.45201
NUAK1	2.25711	2.37553	0.173776	2.64254
PDGFA	2.25711	2.17674	0.0753228	1.70074
PHLDB1	2.25711	2.13993	0.0257168	1.89012
PMEPA1	0	6.60166	0.291396	5.85386
SIK1	0	3.41834	0.0334507	5.0318
SKIL	2.25711	2.1855	0.028174	1.8663
SLC19A2	2.25711	2.26445	0.0919571	2.65153
SMAD7	2.25711	2.53242	0.18233	3.11041
SNAI1	2.25711	2.59697	0.132866	1.88269
SOX4	0	3.20538	0.3072	3.51959
TBC1D2B	2.25711	2.29794	0.00249383	2.85475
TBX3	2.25711	1.94979	0.588455	2.03025
TRIB1	2.25711	2.05686	0.00870513	2.99301
TSHZ3	2.25711	2.08416	0.325918	2.38533
ULK1	2.25711	2.28485	0.460654	2.14484
