# Supplementary material for: Comprehensive functional characterization of cancer–testis antigens defines obligate participation in multiple hallmarks of cancer
Source: Nat Commun. 2015 Nov 16;6:8840. doi: 10.1038/ncomms9840 (PMC4660212; doi:10.1038/ncomms9840)
Supplement: Supplementary Data 7 — Table containing catalog number or primer sequences for qPCR primers used in this study. [file ncomms9840-s8.xlsx]

## Sheet: Sheet1
Supplementary Table 7: Sequences or Catalog Numbers for Primers used in qPCR.
qPCR primers for Gene Expression
Gene Name	Vendor	Catalog Number/Sequences
ACRBP	Life Technologies	Hs01035871_m1
ADAM2	Life Technologies	Hs00155182_m1
AKAP3	Life Technologies	Hs00179042_m1
ANGPTL4	Life Technologies	Hs01101127_m1
ARMC3	Life Technologies	Hs00330456_m1
AXIN2	Life Technologies	Hs00610344_m1
BAGE	Life Technologies	Hs03044686_m1
BRDT	Life Technologies	Hs00266121_m1
CAGE1	Life Technologies	Hs00925314_m1
CALR3	Life Technologies	Hs00376767_m1
CA9	Life Technologies	Hs00154208_m1
CCDC110	GE Healthcare	AX-015947-00-0100
CCDC62	Life Technologies	Hs00261486_m1
COX6B2	GE Healthcare	AX-019413-00-0100
CRISP2	Life Technologies	Hs00162960_m1
CTAGE1	Life Technologies	Hs00535737_s1
CTCFL	Life Technologies	Hs00540740_m1
DDX53	Life Technologies	Hs00704566_s1
DKKL1	GE Healthcare	AX-020522-00-0100
DPPA2	Life Technologies	Hs00819993_g1
FAM46D	Life Technologies	Hs00744562_s1
FATE1	Life Technologies	Hs00263795_m1
FMR1NB	Life Technologies	Hs00541336_m1
FTHL17	Life Technologies	Hs01853260_g1
GAPDH	Life Technologies	Hs02758991_g1
IGF2BP3	GE Healthcare	AX-003976-00-0100
IGSF11	Life Technologies	Hs00541322_m1
LDHC	Life Technologies	Hs00255650_m1
LEMD1	Life Technologies	Hs01073236_m1
LUZP4	GE Healthcare	AX-021108-00-0100
MAGEA11	Life Technologies	Hs01057959_m1
MAGEA5	Life Technologies	Hs00606682
MAGEB3	Life Technologies	Hs00267135_s1
MAGEB4	Life Technologies	Hs00267142_s1
MAGEB6	Life Technologies	Hs00708602_s1
MORC1	GE Healthcare	AX-012526-00-0100
NXF2	Life Technologies	Hs00903817_mH
ODF1	Life Technologies	Hs00225767_m1
ODF3	Life Technologies	Hs00560560_m1
PAGE4	Life Technologies	Hs00199655_m1
PAGE5	Life Technologies	Hs00373098_m1
PFKFB4	Life Technologies	Hs00190096_m1
PIWIL2	Life Technologies	Hs00216263_m1
PLAC1	GE Healthcare	AX-013966-00-0100
PMEPA1	Life Technologies	Hs00375306_m1
POTEB-D	Life Technologies	Hs00545501_m1
PRSS50	Life Technologies	Hs00203179_m1
RNF183	Custom Designed SYBR® GREEN	Forward: ATTGAGGGGAGGGAGCAAC Reverse: ACGTGTTGTTGAAGGGGTTC
RPL27	Life Technologies	Hs03044961_g1
SLCO6A1	Life Technologies	Hs00542846_m1
SMAD2	Life Technologies	Hs99999201_m1
SMAD7	Life Technologies	Hs00998193_m1
SMURF2	Life Technologies	Hs00909288_m1
SNAI1	Life Technologies	Hs00195591_m1
SPANXC	Life Technologies	Hs04224960_gH
SPANXN5	Life Technologies	Hs02379205_s1
SPATA19	Life Technologies	Hs00545367_m1
SPO11	Life Technologies	Hs00173288_m1
TEX101	Life Technologies	Hs00758335_m1
TEX15	Life Technologies	Hs00229744_m1
TFDP3	GE Healthcare	AX-013860-00-0200
THEG	GE Healthcare	AX-017078-00-0100
TPTE	Life Technologies	Hs00276201_m1
TSGA10	Life Technologies	Hs00228873_m1
WISP1	Life Technologies	Hs04234730_m1
XAGE1A,B,C,D,E	Life Technologies	Hs00220764_m1
XAGE2	Life Technologies	Hs00930407_g1
ZNF165	Life Technologies	Hs01005093_m1
ChIP qPCR Primers
Chr17-24 (SMURF2)	Custom Designed SYBR® GREEN	Forward: CAGGAGCCAGAGTGAAGGCG Reverse: GGGTCATCCTCGTTTGGCTTC
Chr18-24 (SMAD7)	Custom Designed SYBR® GREEN	Forward: CAGGCACATCTCCCTGACAC Reverse: GCTTGGGGAGCAGAAGACAG
Chr20-16 (PMEPA1)	Custom Designed SYBR® GREEN	Forward: ACTTGCTCCTTGATTCAGCAC Reverse: CGGAGTGATGGACGAAAGCC
ACRBP ORF	Custom Designed SYBR® GREEN	Forward: AAGAAGGACAGGGGACTAAGG Reverse: CAGGGTTTTGGTTTCTCCAG

## Sheet: Sheet2
Peak ID: Chr17-24 (SMURF2) – F: (forward) CAGGAGCCAGAGTGAAGGCG, R: (reverse) GGGTCATCCTCGTTTGGCTTC; Peak ID: Chr18-24 (SMAD7) – F: CAGGCACATCTCCCTGACAC, R: GCTTGGGGAGCAGAAGACAG; Peak ID: Chr20-16 (PMEPA1) – F: ACTTGCTCCTTGATTCAGCAC, R: CGGAGTGATGGACGAAAGCC. The ACRBP open reading frame (ORF) lacked enrichment in the WHIM12-ZNF165-V5 ChIP-Seq and was used as a negative control for ZNF165-V5 bindin…
